# Supplementary material for: DSCN: Double-target selection guided by CRISPR screening and network
Source: PLoS Comput Biol. 2022 Aug 19;18(8):e1009421. doi: 10.1371/journal.pcbi.1009421 (PMC9578612; doi:10.1371/journal.pcbi.1009421)
Supplement: S2 Table — (XLSX) [file pcbi.1009421.s005.xlsx]

## Sheet: TFRC_tissue_subnetwork
Supplementary table 2.1 (stable 2.1) : subnetwork members in TFRB tissue
Gene1	Gene2	G1_Weight	G2_Weight	Edge_Weight	IS_FDA_target_G1	IS_FDA_target_G2
HIST1H4C	TRIM42	0.617402	-0.493062	0.102467	N	N
HIST1H4C	TBRG1	0.617402	-0.34969	-0.484426	N	N
HIST1H4C	BIRC5	0.617402	1.50666	0.244512	N	N
HIST1H4C	HIC1	0.617402	0.0391646	-0.355504	N	N
HIST1H4C	SKP1	0.617402	0.059225	0.34619	N	N
HIST1H4C	GATA2	0.617402	-1.40967	-0.224195	N	N
HIST1H4C	MLLT6	0.617402	-0.46911	-0.477304	N	N
HIST1H4C	NUF2	0.617402	1.98048	0.228014	N	N
HIST1H4C	FAM173B	0.617402	-0.0558131	0.215545	N	N
HIST1H4C	EGR4	0.617402	-0.0736202	-0.0813287	N	N
HIST1H4C	FBXL17	0.617402	-0.108541	0.495476	N	N
HIST1H4C	APCS	0.617402	3.04353	0.357818	N	N
HIST1H4C	DAPK1	0.617402	0.268452	-0.159656	N	N
HIST1H4C	SIRT3	0.617402	-0.942365	-0.302387	N	N
HIST1H4C	PRMT8	0.617402	-0.978803	-0.0383234	N	N
HIST1H4C	CTSK	0.617402	1.28463	0.0675308	N	N
HIST1H4C	BUB1	0.617402	1.26434	0.129636	N	N
HIST1H4C	APPBP2	0.617402	-0.260227	0.174077	N	N
HIST1H4C	SH3RF1	0.617402	0.869598	-0.0993976	N	N
HIST1H4C	CD69	0.617402	-0.351134	-0.135264	N	N
HIST1H4C	HIST1H3H	0.617402	2.02797	0.121236	N	N
HIST1H4C	UBE2M	0.617402	0.68858	0.103466	N	N
HIST1H4C	FKBPL	0.617402	-0.399088	0.252812	N	N
HIST1H4C	SRRT	0.617402	0.116053	-0.292871	N	N
HIST1H4C	PRDM6	0.617402	1.30981	-0.270542	N	N
HIST1H4C	ACTL6A	0.617402	0.336146	0.379447	N	N
HIST1H4C	RAD51	0.617402	0.901814	0.38277	N	N
HIST1H4C	TOP3A	0.617402	-0.160693	0.111692	N	N
TLCD2	MOSPD3	0.568831	-0.342249	-0.0557394	N	N
PSG11	STOX1	-0.0136143	-0.321664	0.311406	N	N
PSG11	CD69	-0.0136143	-0.351134	-0.121269	N	N
PSG11	PSG9	-0.0136143	-0.394243	-0.0971499	N	N
STK11	PCK2	-0.857918	-1.05094	0.184378	N	N
STK11	SIRT3	-0.857918	-0.942365	0.439465	N	N
STK11	DIRAS1	-0.857918	-1.48379	0.394427	N	N
STK11	SESN1	-0.857918	-0.41145	-0.110689	N	N
STK11	BIRC5	-0.857918	1.50666	0.168022	N	N
STK11	SMAD7	-0.857918	0.402792	-0.119913	N	N
STK11	RAP1B	-0.857918	0.466198	-0.286581	N	N
STK11	USP6	-0.857918	-0.412535	-0.132389	N	N
STK11	FRS2	-0.857918	0.0602335	-0.0841153	N	N
STK11	PKDCC	-0.857918	1.00509	0.00299729	N	N
STK11	ATP11A	-0.857918	1.06055	-0.159438	N	N
STK11	ADD3	-0.857918	-0.329978	0.0364707	N	N
STK11	EEF2K	-0.857918	-0.238748	-0.0803866	N	N
STK11	DUSP16	-0.857918	-0.460945	0.00683591	N	N
STK11	HIC1	-0.857918	0.0391646	-0.160015	N	N
STK11	SKP1	-0.857918	0.059225	0.0547559	N	N
STK11	AP2M1	-0.857918	0.202353	-0.170116	N	N
STK11	DVL3	-0.857918	0.39362	-0.160598	N	N
STK11	NF2	-0.857918	-0.0702667	0.248184	N	N
STK11	FBXL17	-0.857918	-0.108541	-0.0495507	N	N
STK11	DAPK1	-0.857918	0.268452	0.0800147	N	N
STK11	CADM1	-0.857918	-0.121939	0.0809207	N	N
STK11	MRPL12	-0.857918	0.262312	0.151964	N	N
STK11	BUB1	-0.857918	1.26434	0.223822	N	N
STK11	PARD3B	-0.857918	0.190975	-0.133807	N	N
STK11	EPN1	-0.857918	-1.8803	0.158035	N	N
STK11	RHOV	-0.857918	0.935074	-0.0246834	N	N
STK11	SMAD1	-0.857918	-0.197593	-0.0542969	N	N
STK11	DAP3	-0.857918	0.127238	-0.0279891	N	N
STK11	SLC2A12	-0.857918	-0.674127	0.0696413	N	N
STK11	EPHA1	-0.857918	0.538721	0.00613906	N	N
STK11	USP15	-0.857918	-0.035155	-0.117667	N	N
STK11	OCLN	-0.857918	0.000758032	0.251418	N	N
STK11	PIK3C3	-0.857918	0.0548604	-0.380483	N	N
STK11	GATA2	-0.857918	-1.40967	0.19376	N	N
STK11	NOTCH3	-0.857918	0.380702	-0.10169	N	N
STK11	RAD51	-0.857918	0.901814	0.0109408	N	N
STK11	RNPC3	-0.857918	-0.668988	0.191908	N	N
STK11	BIRC2	-0.857918	0.00205706	-0.237855	N	N
STK11	SURF6	-0.857918	-0.305186	0.153115	N	N
STK11	EIF4A1	-0.857918	0.157766	-0.0686219	N	N
TMCO4	AP4S1	-0.439655	0.0585659	-0.195322	N	N
TMCO4	GRHPR	-0.439655	0.213443	-0.0859163	N	N
TMCO4	MYO1D	-0.439655	0.745184	0.0811631	N	N
TMCO4	FZD6	-0.439655	0.257749	0.174807	N	N
TMCO4	MYO1A	-0.439655	-2.36886	0.128797	N	N
EEF2K	ALPK3	-0.238748	0.138761	0.072119	N	N
EEF2K	SESN1	-0.238748	-0.41145	0.0879851	N	N
EEF2K	DDX10	-0.238748	0.135158	-0.156285	N	N
EEF2K	SKP1	-0.238748	0.059225	-0.0958588	N	N
EEF2K	EIF5	-0.238748	-0.10629	0.103055	N	N
EEF2K	MYO1A	-0.238748	-2.36886	0.106487	N	N
EEF2K	CSRP2	-0.238748	0.610597	0.124164	N	N
EEF2K	EIF4A1	-0.238748	0.157766	-0.0766113	N	N
LHX4	TRNP1	-0.095338	1.59301	-0.0386874	N	N
LHX4	NTNG1	-0.095338	-0.193434	0.0678689	N	N
LHX4	SLC17A7	-0.095338	-1.14635	0.108616	N	N
LHX4	BHLHE22	-0.095338	0.0468037	-0.107911	N	N
LHX4	SIX2	-0.095338	-0.781246	0.173381	N	N
LHX4	GATA2	-0.095338	-1.40967	0.0541665	N	N
LHX4	CTTNBP2NL	-0.095338	1.14253	-0.0852541	N	N
NTNG1	AUTS2	-0.193434	0.403604	0.0335085	N	N
NTNG1	MYO1D	-0.193434	0.745184	-0.129464	N	N
NTNG1	MYO1A	-0.193434	-2.36886	-0.0918766	N	N
NTNG1	CORO1C	-0.193434	0.93425	-0.160964	N	N
NTNG1	SEMA6A	-0.193434	-1.09187	0.0462723	N	N
NTNG1	BHLHE22	-0.193434	0.0468037	0.58406	N	N
NTNG1	VNN1	-0.193434	0.434916	-0.117636	N	N
NTNG1	FLRT3	-0.193434	1.08658	-0.115494	N	N
NTNG1	EPHA1	-0.193434	0.538721	-0.196673	N	N
NTNG1	PIK3C3	-0.193434	0.0548604	0.396008	N	N
NTNG1	KCNH5	-0.193434	-0.414836	0.16637	N	N
NTNG1	SLC17A7	-0.193434	-1.14635	0.0594062	N	N
NTNG1	MEGF10	-0.193434	0.592766	-0.0865568	N	N
NTNG1	BTBD9	-0.193434	-0.488331	0.110328	N	N
NTNG1	PTPRM	-0.193434	0.354366	0.272402	N	N
NTNG1	TIE1	-0.193434	0.0409352	0.168131	N	N
NTNG1	CTTNBP2NL	-0.193434	1.14253	0.121933	N	N
SAMD11	CASC3	-0.126906	-0.12949	0.197573	N	N
SAMD11	NR2C1	-0.126906	0.219254	-0.0882898	N	N
SAMD11	NFATC3	-0.126906	-0.254255	0.0869493	N	N
SAMD11	ATP11A	-0.126906	1.06055	-0.14756	N	N
RPF2	GRHPR	-0.261391	0.213443	0.332365	N	N
RPF2	EIF5	-0.261391	-0.10629	0.144007	N	N
RPF2	DOCK4	-0.261391	0.514253	-0.0348923	N	N
RPF2	DOHH	-0.261391	-0.467794	0.0345753	N	N
RPF2	MTIF2	-0.261391	-0.0916144	0.63489	N	N
RPF2	ERH	-0.261391	0.284436	-0.114525	N	N
RPF2	DDX10	-0.261391	0.135158	0.451774	N	N
RPF2	FAM173B	-0.261391	-0.0558131	0.337603	N	N
RPF2	ZNF622	-0.261391	-1.00687	0.552681	N	N
RPF2	RPL13A	-0.261391	-0.0260098	-0.219977	N	N
RPF2	SURF6	-0.261391	-0.305186	0.138945	N	N
RPF2	PUS7L	-0.261391	0.189153	0.37049	N	N
RPF2	IMP3	-0.261391	-0.399064	-0.070378	N	N
RPF2	PRMT8	-0.261391	-0.978803	0.191513	N	N
RPF2	SLC2A12	-0.261391	-0.674127	0.25808	N	N
RPF2	DAP3	-0.261391	0.127238	0.506033	N	N
RPF2	LSG1	-0.261391	0.129887	0.261534	N	N
RPF2	RPL13	-0.261391	-0.208056	-0.410324	N	N
RPF2	EEF1G	-0.261391	-0.0570617	0.145772	N	N
RPF2	RPL39L	-0.261391	1.96607	0.40695	N	N
RPF2	WDR12	-0.261391	0.113296	0.614139	N	N
RPF2	ACTL6A	-0.261391	0.336146	0.224121	N	N
RPF2	WDR33	-0.261391	0.050818	0.541555	N	N
RPF2	MRPL12	-0.261391	0.262312	0.376341	N	N
RPF2	EIF4A1	-0.261391	0.157766	0.269264	N	N
ZC3H13	ARFGEF1	0.177133	0.0723431	-0.0155526	N	N
ZC3H13	ZBED6	0.177133	0.647516	0.1212	N	N
ZC3H13	DDX10	0.177133	0.135158	0.0756863	N	N
ZC3H13	SRSF2	0.177133	0.0143417	-0.431921	N	N
ZC3H13	SRRT	0.177133	0.116053	-0.395961	N	N
ZC3H13	SAFB	0.177133	-0.116028	-0.0827196	N	N
ZC3H13	CASC3	0.177133	-0.12949	-0.0846472	N	N
ZC3H13	EIF4A1	0.177133	0.157766	-0.117018	N	N
ZC3H13	FBXL17	0.177133	-0.108541	0.592747	N	N
ZC3H13	USP15	0.177133	-0.035155	0.270271	N	N
ZC3H13	ERH	0.177133	0.284436	-0.078109	N	N
ZC3H13	CBLL1	0.177133	-0.122323	0.205257	N	N
BANK1	TNXB	-0.868279	-0.931746	0.175048	N	N
BANK1	BDH2	-0.868279	0.0559086	-0.137344	N	N
BANK1	BIRC5	-0.868279	1.50666	-0.0752831	N	N
BANK1	CD27	-0.868279	-1.07974	0.818042	N	N
BANK1	APCS	-0.868279	3.04353	-0.0899779	N	N
BANK1	TIE1	-0.868279	0.0409352	0.494708	N	N
METTL16	MOSPD3	-0.502626	-0.342249	0.0508703	N	N
METTL16	C3orf52	-0.502626	-0.770586	-0.129498	N	N
METTL16	SLC2A12	-0.502626	-0.674127	0.130859	N	N
IFNA16	PLA2G5	-0.498534	-0.0569229	-0.0302571	N	N
IFNA16	UGT2A3	-0.498534	-1.44309	-0.0364058	N	N
SLC45A4	PCK2	0.00245692	-1.05094	-0.094627	N	N
SLC45A4	SLC2A12	0.00245692	-0.674127	-0.00622513	N	N
SLC45A4	CYB5B	0.00245692	0.878767	-0.0142608	N	N
PTGR1	FREM1	-0.312096	-0.972709	-0.154587	N	N
PTGR1	UXS1	-0.312096	0.746514	-0.0863469	N	N
PTGR1	PTGES2	-0.312096	-0.389349	0.042599	N	N
PTGR1	TXNL1	-0.312096	-0.731756	0.142776	N	N
PTGR1	RPL39L	-0.312096	1.96607	0.108223	N	N
PTGR1	ALOX15	-0.312096	-0.360275	0.221176	N	N
PTGR1	HSD17B8	-0.312096	-1.36986	0.464982	N	N
PTGR1	YLPM1	-0.312096	-0.0944695	-0.261784	N	N
PTGR1	PLA2G5	-0.312096	-0.0569229	-0.0429779	N	N
PTGR1	EEF1G	-0.312096	-0.0570617	-0.52713	N	N
PTGR1	VAT1L	-0.312096	-0.0426427	-0.0257687	N	N
PIK3C3	FNBP1	0.0548604	-0.0465128	0.141132	N	N
PIK3C3	DIRAS1	0.0548604	-1.48379	0.147569	N	N
PIK3C3	SESN1	0.0548604	-0.41145	0.326727	N	N
PIK3C3	TBRG1	0.0548604	-0.34969	-0.0405552	N	N
PIK3C3	UGT2A3	0.0548604	-1.44309	-0.0468047	N	N
PIK3C3	RAP1B	0.0548604	0.466198	0.384819	N	N
PIK3C3	USP6	0.0548604	-0.412535	0.337188	N	N
PIK3C3	HELZ	0.0548604	-0.454738	-0.0245396	N	N
PIK3C3	MOSPD3	0.0548604	-0.342249	-0.292725	N	N
PIK3C3	PKDCC	0.0548604	1.00509	-0.291842	N	N
PIK3C3	ATP11A	0.0548604	1.06055	-0.0534482	N	N
PIK3C3	SKP1	0.0548604	0.059225	0.23771	N	N
PIK3C3	WWC2	0.0548604	-0.419735	-0.0780544	N	N
PIK3C3	TGOLN2	0.0548604	0.0724608	-0.401023	N	N
PIK3C3	NEURL4	0.0548604	-0.321245	-0.171316	N	N
PIK3C3	DAPK1	0.0548604	0.268452	-0.335345	N	N
PIK3C3	SIRT3	0.0548604	-0.942365	-0.321933	N	N
PIK3C3	WDR33	0.0548604	0.050818	0.42896	N	N
PIK3C3	TECPR1	0.0548604	0.0108049	-0.29708	N	N
PIK3C3	TXNL1	0.0548604	-0.731756	0.279233	N	N
PIK3C3	WNK1	0.0548604	0.136252	-0.375477	N	N
PIK3C3	RHOV	0.0548604	0.935074	-0.0629902	N	N
PIK3C3	SLC2A12	0.0548604	-0.674127	0.135681	N	N
PIK3C3	LAMP5	0.0548604	1.78289	0.174891	N	N
PIK3C3	ARFGEF1	0.0548604	0.0723431	-0.162222	N	N
PIK3C3	DUSP16	0.0548604	-0.460945	-0.136814	N	N
PIK3C3	SLC25A40	0.0548604	0.137827	-0.174804	N	N
PIK3C3	LIN9	0.0548604	0.116109	0.0165704	N	N
PIK3C3	IST1	0.0548604	0.229517	-0.026575	N	N
PIK3C3	FKBPL	0.0548604	-0.399088	0.228976	N	N
PIK3C3	ACTL6A	0.0548604	0.336146	-0.0510785	N	N
PIK3C3	RAD51	0.0548604	0.901814	0.0461525	N	N
PIK3C3	VPS53	0.0548604	-0.396722	-0.0538302	N	N
PIK3C3	TADA1	0.0548604	0.528933	0.230724	N	N
PIK3C3	AGFG1	0.0548604	0.383261	0.108645	N	N
GATA2	PCK2	-1.40967	-1.05094	-0.0174395	N	N
GATA2	NFATC3	-1.40967	-0.254255	0.0801629	N	N
GATA2	HAMP	-1.40967	2.02235	-0.13898	N	N
GATA2	SMAD7	-1.40967	0.402792	0.127901	N	N
GATA2	SMAD1	-1.40967	-0.197593	-0.110597	N	N
GATA2	PKDCC	-1.40967	1.00509	-0.129456	N	N
GATA2	SEMA6A	-1.40967	-1.09187	0.410222	N	N
GATA2	HIC1	-1.40967	0.0391646	0.200719	N	N
GATA2	DDX10	-1.40967	0.135158	-0.282939	N	N
GATA2	SKP1	-1.40967	0.059225	-0.116857	N	N
GATA2	FZD6	-1.40967	0.257749	-0.0986562	N	N
GATA2	BHLHE22	-1.40967	0.0468037	0.0719273	N	N
GATA2	ZNF622	-1.40967	-1.00687	0.161784	N	N
GATA2	ACTL6A	-1.40967	0.336146	-0.18193	N	N
GATA2	WNT2B	-1.40967	0.168715	-0.0381956	N	N
GATA2	MPEG1	-1.40967	-0.300564	0.0693392	N	N
GATA2	FOXD4	-1.40967	0.0630297	-0.0697937	N	N
GATA2	WNK1	-1.40967	0.136252	0.141173	N	N
GATA2	CD27	-1.40967	-1.07974	0.235854	N	N
GATA2	SPIC	-1.40967	-1.24618	-0.098451	N	N
GATA2	SLC2A12	-1.40967	-0.674127	-0.0995966	N	N
GATA2	SNAPC4	-1.40967	-0.00236721	-0.128484	N	N
GATA2	SLC25A45	-1.40967	-2.50057	0.56602	N	N
GATA2	KCNH5	-1.40967	-0.414836	0.195382	N	N
GATA2	GJA4	-1.40967	0.328011	0.0370519	N	N
GATA2	EEF1G	-1.40967	-0.0570617	0.0809966	N	N
GATA2	SRSF2	-1.40967	0.0143417	0.136041	N	N
GATA2	NOTCH3	-1.40967	0.380702	0.280218	N	N
GATA2	ZNF423	-1.40967	0.285335	0.148944	N	N
GATA2	DNAL4	-1.40967	0.562813	-0.291336	N	N
GATA2	TIE1	-1.40967	0.0409352	0.0384346	N	N
FKBPL	BUB1	-0.399088	1.26434	0.467853	N	N
FKBPL	BAG6	-0.399088	0.146661	-0.104205	N	N
FKBPL	TBRG1	-0.399088	-0.34969	-0.263341	N	N
FKBPL	MYO1D	-0.399088	0.745184	-0.305011	N	N
FKBPL	TNXB	-0.399088	-0.931746	-0.0966239	N	N
FKBPL	SLC2A12	-0.399088	-0.674127	0.441146	N	N
FKBPL	MYO1A	-0.399088	-2.36886	-0.226782	N	N
FKBPL	HSPB11	-0.399088	0.423926	0.384727	N	N
FKBPL	WNT2B	-0.399088	0.168715	0.00254292	N	N
FKBPL	WDR33	-0.399088	0.050818	0.209299	N	N
FKBPL	RNF7	-0.399088	0.298938	0.134091	N	N
FKBPL	SRRD	-0.399088	0.252436	0.440029	N	N
FKBPL	HIST1H3H	-0.399088	2.02797	0.24141	N	N
RAPGEF6	EXOC1	-0.179246	0.397888	-0.140888	N	N
RAPGEF6	DIRAS1	-0.179246	-1.48379	0.273874	N	N
RAPGEF6	PARD3B	-0.179246	0.190975	0.00585571	N	N
RAPGEF6	SH3RF1	-0.179246	0.869598	-0.376211	N	N
RAPGEF6	MYO1D	-0.179246	0.745184	-0.410489	N	N
RAPGEF6	RAP1B	-0.179246	0.466198	0.115961	N	N
RAPGEF6	RHOV	-0.179246	0.935074	-0.384426	N	N
RAPGEF6	PTPRG	-0.179246	0.370996	-0.226164	N	N
RAPGEF6	WDR33	-0.179246	0.050818	0.121575	N	N
RAPGEF6	OCLN	-0.179246	0.000758032	-0.250578	N	N
MAG	NFATC3	-1.63034	-0.254255	0.150404	N	N
MAG	DIRAS1	-1.63034	-1.48379	0.198021	N	N
MAG	B4GALNT1	-1.63034	-0.522625	0.18872	N	N
MAG	GRIA4	-1.63034	-0.143576	0.0163386	N	N
MAG	RUNDC3A	-1.63034	-0.377663	0.0705401	N	N
MAG	SEMA6A	-1.63034	-1.09187	0.020074	N	N
MAG	ARHGAP44	-1.63034	-0.399759	-0.00246624	N	N
MAG	BHLHE22	-1.63034	0.0468037	-0.0354632	N	N
MAG	SPOPL	-1.63034	0.344641	-0.10436	N	N
MAG	AP2M1	-1.63034	0.202353	-0.102491	N	N
MAG	KNDC1	-1.63034	-0.694013	0.130549	N	N
MAG	MYT1	-1.63034	-0.498356	0.14916	N	N
MAG	PRMT8	-1.63034	-0.978803	0.0346827	N	N
MAG	CD69	-1.63034	-0.351134	-0.117845	N	N
MAG	FLRT3	-1.63034	1.08658	0.0345352	N	N
MAG	EPHA1	-1.63034	0.538721	-0.151079	N	N
MAG	COL4A1	-1.63034	0.944798	-0.0445695	N	N
MAG	ADAM22	-1.63034	0.778098	0.040392	N	N
MAG	ALDOC	-1.63034	0.763976	-0.00588294	N	N
MAG	VAT1L	-1.63034	-0.0426427	-0.107323	N	N
MAG	RASGRF2	-1.63034	0.671538	-0.0748078	N	N
MAG	SLC17A7	-1.63034	-1.14635	0.0200819	N	N
MAG	MEGF10	-1.63034	0.592766	0.034646	N	N
MAG	LAMP5	-1.63034	1.78289	-0.117712	N	N
MAG	PTPRG	-1.63034	0.370996	0.169309	N	N
MAG	ACTL6A	-1.63034	0.336146	0.0974898	N	N
MAG	TIE1	-1.63034	0.0409352	0.0289195	N	N
CSRP2	MDK	0.610597	0.951326	-0.282795	N	N
CSRP2	DCAF5	0.610597	-0.167534	-0.158834	N	N
CSRP2	TBRG1	0.610597	-0.34969	-0.0348453	N	N
CSRP2	SMAD7	0.610597	0.402792	0.139573	N	N
CSRP2	SMAD1	0.610597	-0.197593	0.115724	N	N
CSRP2	SPOPL	0.610597	0.344641	0.0658997	N	N
CSRP2	ZNF423	0.610597	0.285335	0.190361	N	N
CSRP2	COL4A1	0.610597	0.944798	0.0809035	N	N
CSRP2	ALDOC	0.610597	0.763976	-0.199162	N	N
CSRP2	ACTL6A	0.610597	0.336146	-0.061019	N	N
CSRP2	NEXN	0.610597	-0.0707254	0.485177	N	N
TSN	DEGS1	0.149916	0.542059	-0.0414999	N	N
TSN	PRMT8	0.149916	-0.978803	0.0909658	N	N
TSN	SKP1	0.149916	0.059225	0.152397	N	N
TSN	TOP3A	0.149916	-0.160693	0.532868	N	N
TSN	TXNL1	0.149916	-0.731756	0.0986936	N	N
TSN	CYB5B	0.149916	0.878767	0.7588	N	N
TSN	WDR12	0.149916	0.113296	0.71756	N	N
TSN	TBCA	0.149916	0.426582	0.607272	N	N
TSN	RAD51	0.149916	0.901814	0.638201	N	N
TSN	RPL13	0.149916	-0.208056	-0.194255	N	N
TSN	ERH	0.149916	0.284436	0.572096	N	N
TSN	EEF1G	0.149916	-0.0570617	0.0202853	N	N
TSN	ACTL6A	0.149916	0.336146	0.519741	N	N
DIRAS1	RBM5	-1.48379	-0.52335	0.163686	N	N
DIRAS1	B4GALNT1	-1.48379	-0.522625	0.336301	N	N
DIRAS1	SLC2A12	-1.48379	-0.674127	0.213589	N	N
DIRAS1	DOCK4	-1.48379	0.514253	0.13819	N	N
DIRAS1	ARHGAP44	-1.48379	-0.399759	0.0758167	N	N
DIRAS1	ARAP1	-1.48379	0.3367	-0.272966	N	N
DIRAS1	AP4S1	-1.48379	0.0585659	0.0949597	N	N
DIRAS1	PALMD	-1.48379	-0.13045	-0.00960219	N	N
DIRAS1	KNDC1	-1.48379	-0.694013	0.347694	N	N
DIRAS1	DAPK1	-1.48379	0.268452	-0.199449	N	N
DIRAS1	MYT1	-1.48379	-0.498356	0.323416	N	N
DIRAS1	MYO1D	-1.48379	0.745184	-0.306337	N	N
DIRAS1	HEG1	-1.48379	0.0265888	-0.078887	N	N
DIRAS1	TMEM91	-1.48379	-0.503328	-0.139814	N	N
DIRAS1	RAB3D	-1.48379	-2.14784	0.291586	N	N
DIRAS1	MYO1A	-1.48379	-2.36886	-0.196917	N	N
DIRAS1	ALDOC	-1.48379	0.763976	-0.234651	N	N
DIRAS1	CYTH4	-1.48379	-0.735566	0.0328721	N	N
DIRAS1	TRNP1	-1.48379	1.59301	-0.25026	N	N
DIRAS1	EPHA1	-1.48379	0.538721	-0.246652	N	N
DIRAS1	RASGRF2	-1.48379	0.671538	-0.173858	N	N
DIRAS1	PLEKHG5	-1.48379	-0.469211	0.10454	N	N
DIRAS1	SLC17A7	-1.48379	-1.14635	0.0337169	N	N
DIRAS1	ARFGEF1	-1.48379	0.0723431	-0.104159	N	N
DIRAS1	PKDCC	-1.48379	1.00509	-0.166421	N	N
DIRAS1	HSPB11	-1.48379	0.423926	0.250918	N	N
DIRAS1	VPS53	-1.48379	-0.396722	0.438202	N	N
DIRAS1	BAIAP2	-1.48379	0.566652	-0.0564115	N	N
DIRAS1	FNBP1	-1.48379	-0.0465128	-0.0856727	N	N
DIRAS1	VAT1L	-1.48379	-0.0426427	-0.107977	N	N
DIRAS1	AGFG1	-1.48379	0.383261	-0.00838765	N	N
ALDH3A2	PCK2	-0.596752	-1.05094	0.754436	N	N
ALDH3A2	GRHPR	-0.596752	0.213443	0.604277	N	N
ALDH3A2	EEF1G	-0.596752	-0.0570617	-0.400944	N	N
ALDH3A2	SKP1	-0.596752	0.059225	0.0364001	N	N
ALDH3A2	TOP3A	-0.596752	-0.160693	0.0879263	N	N
ALDH3A2	PLA2G12A	-0.596752	-1.3333	0.442076	N	N
ALDH3A2	UGT2A3	-0.596752	-1.44309	0.361877	N	N
ALDH3A2	HSD17B8	-0.596752	-1.36986	0.584307	N	N
ALDH3A2	ACAT2	-0.596752	0.690327	0.32024	N	N
ALDH3A2	PPP6R2	-0.596752	-0.549509	0.199988	N	N
ALDH3A2	DMGDH	-0.596752	1.05403	0.682703	N	N
ALDH3A2	ALDOC	-0.596752	0.763976	0.0805695	N	N
ALDH3A2	VAT1L	-0.596752	-0.0426427	0.0328838	N	N
ALDH3A2	BDH2	-0.596752	0.0559086	0.107726	N	N
ALDH3A2	SLC22A9	-0.596752	-0.287999	0.672858	N	N
ALDH3A2	DEGS1	-0.596752	0.542059	-0.493655	N	N
GEMIN4	SESN1	0.0720009	-0.41145	-0.0405278	N	N
GEMIN4	SRSF2	0.0720009	0.0143417	0.0106237	N	N
GEMIN4	SRRT	0.0720009	0.116053	0.201936	N	N
GEMIN4	UGT2A3	0.0720009	-1.44309	-0.0729875	N	N
GEMIN4	BIRC2	0.0720009	0.00205706	0.170819	N	N
GEMIN4	ACTL6A	0.0720009	0.336146	0.231003	N	N
GEMIN4	EIF4A1	0.0720009	0.157766	0.413935	N	N
DENND4B	NEURL4	0.255367	-0.321245	0.14313	N	N
DENND4B	ZBTB1	0.255367	0.478951	0.023322	N	N
DENND4B	DENND2A	0.255367	0.0170353	0.019887	N	N
DENND4B	BAG6	0.255367	0.146661	0.396104	N	N
DENND4B	TBCA	0.255367	0.426582	-0.310878	N	N
HSCB	SIRT3	-0.185564	-0.942365	0.268001	N	N
HSCB	GRHPR	-0.185564	0.213443	0.097554	N	N
HSCB	PARPBP	-0.185564	0.955344	-0.0355467	N	N
HSCB	HELZ	-0.185564	-0.454738	0.369536	N	N
HSCB	MTIF2	-0.185564	-0.0916144	-0.252487	N	N
HSCB	RAD51	-0.185564	0.901814	-0.229775	N	N
HSCB	RTEL1	-0.185564	0.845966	-0.0260951	N	N
NF2	BIRC5	-0.0702667	1.50666	0.735519	N	N
NF2	RAP1B	-0.0702667	0.466198	-0.00426099	N	N
NF2	HELZ	-0.0702667	-0.454738	-0.348518	N	N
NF2	ARHGAP44	-0.0702667	-0.399759	-0.110716	N	N
NF2	FZD6	-0.0702667	0.257749	0.458473	N	N
NF2	SKP1	-0.0702667	0.059225	-0.00873073	N	N
NF2	WWC2	-0.0702667	-0.419735	-0.0162245	N	N
NF2	MED12L	-0.0702667	-0.18151	0.336855	N	N
NF2	DVL3	-0.0702667	0.39362	-0.165772	N	N
NF2	COCH	-0.0702667	-1.41888	-0.260385	N	N
NF2	RAD51	-0.0702667	0.901814	0.650199	N	N
NF2	BIRC2	-0.0702667	0.00205706	-0.100549	N	N
NF2	FRS2	-0.0702667	0.0602335	0.328661	N	N
NF2	NOTCH3	-0.0702667	0.380702	-0.307449	N	N
NF2	PTPRG	-0.0702667	0.370996	-0.149257	N	N
NF2	ACTL6A	-0.0702667	0.336146	0.347268	N	N
NF2	PARD3B	-0.0702667	0.190975	-0.0862702	N	N
NF2	BAIAP2	-0.0702667	0.566652	0.388058	N	N
NF2	CADM1	-0.0702667	-0.121939	-0.236434	N	N
NF2	TADA1	-0.0702667	0.528933	0.40944	N	N
FBXL17	ZBTB1	-0.108541	0.478951	0.120558	N	N
FBXL17	SKP1	-0.108541	0.059225	0.402245	N	N
FBXL17	MED13L	-0.108541	-0.334042	-0.00373517	N	N
FBXL17	ANKFN1	-0.108541	0.940515	-0.079786	N	N
FBXL17	RNF7	-0.108541	0.298938	0.382235	N	N
FBXL17	HIST1H3H	-0.108541	2.02797	0.234089	N	N
PRSS55	NUF2	-1.16256	1.98048	-0.0728796	N	N
PRSS55	TNXB	-1.16256	-0.931746	0.00861924	N	N
PRSS55	COG6	-1.16256	-0.468128	-0.00939675	N	N
PRSS55	SHROOM1	-1.16256	0.497582	-0.0728528	N	N
PRSS55	F2RL3	-1.16256	-0.473508	-0.166952	N	N
PRSS55	HIST1H3H	-1.16256	2.02797	0.0155646	N	N
ALPK3	ZBTB1	0.138761	0.478951	0.0302661	N	N
ALPK3	SESN1	0.138761	-0.41145	0.178172	N	N
ALPK3	FILIP1L	0.138761	0.0698636	-0.0197633	N	N
ALPK3	MYO1A	0.138761	-2.36886	-0.123411	N	N
ALPK3	MS4A6A	0.138761	-0.597064	0.161347	N	N
ALPK3	RHBDF1	0.138761	0.703793	0.087922	N	N
RNF44	DEGS1	0.153653	0.542059	0.0105912	N	N
RNF44	TBRG1	0.153653	-0.34969	0.31078	N	N
RNF44	FAM206A	0.153653	-0.600087	-0.0214227	N	N
RNF44	CORO1C	0.153653	0.93425	-0.0567037	N	N
RNF44	DNAL4	0.153653	0.562813	-0.191	N	N
RNF44	AGFG1	0.153653	0.383261	-0.0398929	N	N
SLC2A12	GRHPR	-0.674127	0.213443	0.688899	N	N
SLC2A12	EEF1G	-0.674127	-0.0570617	-0.435215	N	N
SLC2A12	TLE2	-0.674127	-0.853434	-0.0375796	N	N
SLC2A12	RAP1B	-0.674127	0.466198	-0.115505	N	N
SLC2A12	MOSPD3	-0.674127	-0.342249	-0.103682	N	N
SLC2A12	ATP11A	-0.674127	1.06055	0.141526	N	N
SLC2A12	SKP1	-0.674127	0.059225	0.0440295	N	N
SLC2A12	WWC2	-0.674127	-0.419735	-0.0657634	N	N
SLC2A12	ACAT2	-0.674127	0.690327	0.540834	N	N
SLC2A12	DAPK1	-0.674127	0.268452	-0.0283882	N	N
SLC2A12	SIRT3	-0.674127	-0.942365	0.199087	N	N
SLC2A12	BUB1	-0.674127	1.26434	0.209819	N	N
SLC2A12	NUF2	-0.674127	1.98048	0.00594997	N	N
SLC2A12	SPRR4	-0.674127	-0.242013	-0.0815796	N	N
SLC2A12	RNPC3	-0.674127	-0.668988	-0.21536	N	N
SLC2A12	RHOV	-0.674127	0.935074	-0.0357536	N	N
SLC2A12	FLRT3	-0.674127	1.08658	0.0991694	N	N
SLC2A12	RPL13	-0.674127	-0.208056	-0.408954	N	N
SLC2A12	HIST1H3H	-0.674127	2.02797	0.138205	N	N
SLC2A12	SLC16A9	-0.674127	-1.13685	0.0606653	N	N
SLC2A12	SNAPC4	-0.674127	-0.00236721	-0.090616	N	N
SLC2A12	NAA30	-0.674127	-0.424131	0.446453	N	N
SLC2A12	LAMP5	-0.674127	1.78289	-0.106853	N	N
SLC2A12	PTPRG	-0.674127	0.370996	-0.0605571	N	N
SLC2A12	ACTL6A	-0.674127	0.336146	0.107108	N	N
SLC2A12	SLC30A10	-0.674127	-0.679208	0.482649	N	N
SLC2A12	GATAD1	-0.674127	-0.190334	-0.236575	N	N
SLC2A12	TOP3A	-0.674127	-0.160693	0.327268	N	N
SLC2A12	SLC22A9	-0.674127	-0.287999	0.598998	N	N
COL4A1	PIWIL2	0.944798	-2.61579	-0.14444	N	N
COL4A1	BIRC5	0.944798	1.50666	-0.430234	N	N
COL4A1	SMAD7	0.944798	0.402792	0.520378	N	N
COL4A1	SMAD1	0.944798	-0.197593	0.159936	N	N
COL4A1	DOCK4	0.944798	0.514253	0.288903	N	N
COL4A1	PKDCC	0.944798	1.00509	0.203663	N	N
COL4A1	PDGFC	0.944798	0.828761	0.429442	N	N
COL4A1	SLC25A39	0.944798	-0.583569	-0.190489	N	N
COL4A1	MDK	0.944798	0.951326	0.0910448	N	N
COL4A1	TNXB	0.944798	-0.931746	0.0281799	N	N
COL4A1	COL28A1	0.944798	-0.712116	-0.0114376	N	N
COL4A1	APCS	0.944798	3.04353	-0.294845	N	N
COL4A1	DAPK1	0.944798	0.268452	0.206046	N	N
COL4A1	COCH	0.944798	-1.41888	0.00891045	N	N
COL4A1	CTSK	0.944798	1.28463	0.436391	N	N
COL4A1	CD69	0.944798	-0.351134	0.128846	N	N
COL4A1	COL5A3	0.944798	-0.0733816	0.19504	N	N
COL4A1	ADAM22	0.944798	0.778098	0.115819	N	N
COL4A1	TIE1	0.944798	0.0409352	0.314376	N	N
COL4A1	GJA4	0.944798	0.328011	0.250378	N	N
COL4A1	ADAM12	0.944798	1.15568	0.430421	N	N
COL4A1	NOTCH3	0.944798	0.380702	0.36722	N	N
COL4A1	PTPRG	0.944798	0.370996	0.369718	N	N
COL4A1	WDR12	0.944798	0.113296	-0.469378	N	N
CSGALNACT2	B4GALNT1	0.876338	-0.522625	-0.102549	N	N
CSGALNACT2	UXS1	0.876338	0.746514	-0.0602653	N	N
CSGALNACT2	PLB1	0.876338	0.077792	0.0343163	N	N
CSGALNACT2	GLCE	0.876338	0.862707	0.0253372	N	N
CSGALNACT2	ST6GALNAC2	0.876338	0.354125	-0.228776	N	N
KCNH5	ORAI3	-0.414836	-0.208548	0.0850826	N	N
KCNH5	SKP1	-0.414836	0.059225	-0.0167016	N	N
KCNH5	SLC17A7	-0.414836	-1.14635	-0.00258217	N	N
KCNH5	RNF7	-0.414836	0.298938	-0.000987813	N	N
KCNH5	DOHH	-0.414836	-0.467794	0.00821411	N	N
KCNH5	DAPK1	-0.414836	0.268452	-0.246596	N	N
TP53I11	TXNL1	0.0736752	-0.731756	-0.181016	N	N
TP53I11	DAP3	0.0736752	0.127238	-0.148175	N	N
TP53I11	ARHGAP20	0.0736752	0.286974	0.00245007	N	N
TP53I11	KNDC1	0.0736752	-0.694013	0.0638327	N	N
TP53I11	ARFGEF1	0.0736752	0.0723431	0.125647	N	N
PRDM6	SKP1	1.30981	0.059225	0.0142153	N	N
PRDM6	MED13L	1.30981	-0.334042	0.178471	N	N
PRDM6	TBRG1	1.30981	-0.34969	0.378473	N	N
PRDM6	BHLHE22	1.30981	0.0468037	0.377165	N	N
ZNF423	PCK2	0.285335	-1.05094	-0.270249	N	N
ZNF423	CEP152	0.285335	-0.135109	-0.131554	N	N
ZNF423	SRSF2	0.285335	0.0143417	0.130377	N	N
ZNF423	TBRG1	0.285335	-0.34969	0.485588	N	N
ZNF423	SMAD7	0.285335	0.402792	0.341883	N	N
ZNF423	MEGF10	0.285335	0.592766	-0.134964	N	N
ZNF423	SMAD1	0.285335	-0.197593	-0.0602111	N	N
ZNF423	ZNF622	0.285335	-1.00687	-0.131881	N	N
ZNF423	ZNF385D	0.285335	-0.419332	0.34418	N	N
ZNF423	PKDCC	0.285335	1.00509	0.225396	N	N
ZNF423	CTSK	0.285335	1.28463	0.451956	N	N
ZNF423	DCAF5	0.285335	-0.167534	0.281375	N	N
ZNF423	VAT1L	0.285335	-0.0426427	0.144595	N	N
ZNF423	CADM1	0.285335	-0.121939	0.116322	N	N
WDR33	APOF	0.050818	4.37854	0.0898507	N	N
WDR33	RBM5	0.050818	-0.52335	-0.249625	N	N
WDR33	BUB1	0.050818	1.26434	0.191063	N	N
WDR33	APPBP2	0.050818	-0.260227	0.213788	N	N
WDR33	DDX10	0.050818	0.135158	0.424614	N	N
WDR33	SKP1	0.050818	0.059225	0.243457	N	N
WDR33	SRRT	0.050818	0.116053	-0.132704	N	N
WDR33	SRSF2	0.050818	0.0143417	-0.393197	N	N
WDR33	SAFB	0.050818	-0.116028	-0.283707	N	N
WDR33	ZBED6	0.050818	0.647516	0.043155	N	N
WDR33	CASC3	0.050818	-0.12949	-0.163341	N	N
WDR33	MED13L	0.050818	-0.334042	-0.303156	N	N
WDR33	HSPB11	0.050818	0.423926	0.515612	N	N
WDR33	ZNF622	0.050818	-1.00687	0.459389	N	N
WDR33	RNF7	0.050818	0.298938	0.36028	N	N
WDR33	EIF4A1	0.050818	0.157766	0.00351368	N	N
TTC39B	FREM1	0.323343	-0.972709	0.324976	N	N
TTC39B	VNN1	0.323343	0.434916	0.211698	N	N
TTC39B	EPN1	0.323343	-1.8803	-0.108891	N	N
EIF4A1	RBM5	0.157766	-0.52335	-0.0731705	N	N
EIF4A1	RNPC3	0.157766	-0.668988	-0.147566	N	N
EIF4A1	PIWIL2	0.157766	-2.61579	-0.20883	N	N
EIF4A1	EIF5	0.157766	-0.10629	0.151562	N	N
EIF4A1	DOCK4	0.157766	0.514253	0.0879175	N	N
EIF4A1	HELZ	0.157766	-0.454738	-0.0384349	N	N
EIF4A1	TNRC6C	0.157766	-0.360304	-0.0396812	N	N
EIF4A1	MTIF2	0.157766	-0.0916144	-0.0495586	N	N
EIF4A1	ARHGAP20	0.157766	0.286974	0.0498255	N	N
EIF4A1	ERH	0.157766	0.284436	-0.0755109	N	N
EIF4A1	ACTL6A	0.157766	0.336146	-0.00229353	N	N
EIF4A1	DDX10	0.157766	0.135158	0.338881	N	N
EIF4A1	SKP1	0.157766	0.059225	-0.142355	N	N
EIF4A1	RPL13A	0.157766	-0.0260098	0.220991	N	N
EIF4A1	ZNF622	0.157766	-1.00687	-0.0598538	N	N
EIF4A1	DVL3	0.157766	0.39362	0.10214	N	N
EIF4A1	DSG1	0.157766	0.27806	-0.198695	N	N
EIF4A1	SURF6	0.157766	-0.305186	0.0490013	N	N
EIF4A1	PUS7L	0.157766	0.189153	0.305125	N	N
EIF4A1	MPEG1	0.157766	-0.300564	0.154183	N	N
EIF4A1	PRMT8	0.157766	-0.978803	0.005524	N	N
EIF4A1	ZBED6	0.157766	0.647516	0.130665	N	N
EIF4A1	BIRC2	0.157766	0.00205706	-0.0602149	N	N
EIF4A1	CASC3	0.157766	-0.12949	0.0541194	N	N
EIF4A1	FLRT3	0.157766	1.08658	-0.0652999	N	N
EIF4A1	LSG1	0.157766	0.129887	0.228086	N	N
EIF4A1	BCL2L12	0.157766	0.327086	0.244369	N	N
EIF4A1	RPL13	0.157766	-0.208056	0.0493901	N	N
EIF4A1	DOHH	0.157766	-0.467794	0.000378308	N	N
EIF4A1	SLC16A9	0.157766	-1.13685	-0.12162	N	N
EIF4A1	UBE2M	0.157766	0.68858	0.225094	N	N
EIF4A1	LIN9	0.157766	0.116109	0.234723	N	N
EIF4A1	SRRT	0.157766	0.116053	0.233237	N	N
EIF4A1	SNAPC4	0.157766	-0.00236721	0.32734	N	N
EIF4A1	SRSF2	0.157766	0.0143417	0.22068	N	N
EIF4A1	RPL39L	0.157766	1.96607	0.15257	N	N
EIF4A1	NOTCH3	0.157766	0.380702	0.0846265	N	N
EIF4A1	WDR12	0.157766	0.113296	0.346341	N	N
EIF4A1	ITPA	0.157766	0.481415	0.127994	N	N
EIF4A1	RAD51	0.157766	0.901814	0.128697	N	N
EIF4A1	EEF1G	0.157766	-0.0570617	0.200286	N	N
EIF4A1	MRPL12	0.157766	0.262312	0.17373	N	N
SLC22A9	SLC16A9	-0.287999	-1.13685	-0.00332625	N	N
SLC22A9	PHACTR4	-0.287999	-0.324457	0.131556	N	N
SLC22A9	HAMP	-0.287999	2.02235	0.835119	N	N
SLC22A9	TLE2	-0.287999	-0.853434	-0.12185	N	N
SESN1	PCK2	-0.41145	-1.05094	-0.0642984	N	N
SESN1	SHC4	-0.41145	0.757654	0.0241163	N	N
SESN1	BIRC5	-0.41145	1.50666	-0.464928	N	N
SESN1	MRPL12	-0.41145	0.262312	-0.390701	N	N
SESN1	GPR22	-0.41145	-0.952725	0.121501	N	N
TLE2	WNT2B	-0.853434	0.168715	0.064447	N	N
TLE2	APH1B	-0.853434	0.118089	0.0907925	N	N
TLE2	AUTS2	-0.853434	0.403604	0.0769278	N	N
TLE2	FOXD4	-0.853434	0.0630297	-0.047977	N	N
TLE2	SIX2	-0.853434	-0.781246	0.162811	N	N
TLE2	RHD	-0.853434	-0.205395	-0.0127121	N	N
TLE2	DVL3	-0.853434	0.39362	0.204485	N	N
TLE2	ACAT2	-0.853434	0.690327	0.0183764	N	N
TLE2	NOTCH3	-0.853434	0.380702	0.270946	N	N
SMAD7	SIRT3	0.402792	-0.942365	-0.154032	N	N
SMAD7	HAMP	0.402792	2.02235	-0.0916279	N	N
SMAD7	ADAM12	0.402792	1.15568	0.40807	N	N
SMAD7	SMAD1	0.402792	-0.197593	0.0678885	N	N
SMAD7	LMBR1	0.402792	0.434505	-0.181895	N	N
SMAD7	ARHGAP44	0.402792	-0.399759	-0.194898	N	N
SMAD7	HIC1	0.402792	0.0391646	0.410334	N	N
SMAD7	FZD6	0.402792	0.257749	0.0195801	N	N
SMAD7	ZBED2	0.402792	3.24256	-0.029397	N	N
SMAD7	ZNF622	0.402792	-1.00687	-0.0972394	N	N
SMAD7	MADCAM1	0.402792	-0.657309	0.147874	N	N
SMAD7	EYA3	0.402792	-0.247345	-0.148637	N	N
SMAD7	WNT2B	0.402792	0.168715	-0.048618	N	N
SMAD7	PRMT8	0.402792	-0.978803	-0.0372103	N	N
SMAD7	PDGFC	0.402792	0.828761	0.35134	N	N
SMAD7	CD69	0.402792	-0.351134	0.15266	N	N
SMAD7	RAP1B	0.402792	0.466198	0.100927	N	N
SMAD7	USP15	0.402792	-0.035155	0.131506	N	N
SMAD7	OCLN	0.402792	0.000758032	-0.241861	N	N
SMAD7	CYB5B	0.402792	0.878767	-0.299986	N	N
SMAD7	NOTCH3	0.402792	0.380702	0.26367	N	N
SMAD7	WWC2	0.402792	-0.419735	0.0995516	N	N
SMAD7	BAIAP2	0.402792	0.566652	-0.0554447	N	N
SMAD7	NMI	0.402792	0.84367	-0.094936	N	N
SMAD1	PUS7L	-0.197593	0.189153	0.14243	N	N
SMAD1	MDK	-0.197593	0.951326	-0.396223	N	N
SMAD1	PRMT8	-0.197593	-0.978803	-0.004607	N	N
SMAD1	HAMP	-0.197593	2.02235	0.185567	N	N
SMAD1	WWC2	-0.197593	-0.419735	0.115317	N	N
SMAD1	CYB5B	-0.197593	0.878767	-0.116646	N	N
SMAD1	SPIC	-0.197593	-1.24618	0.567004	N	N
SMAD1	WNT2B	-0.197593	0.168715	-0.227326	N	N
SMAD1	EYA3	-0.197593	-0.247345	-0.056377	N	N
SMAD1	USP15	-0.197593	-0.035155	0.36403	N	N
SMAD1	PARD3B	-0.197593	0.190975	-0.0969893	N	N
SMAD1	LMBR1	-0.197593	0.434505	0.100921	N	N
FAM206A	RHBDF1	-0.600087	0.703793	0.0137198	N	N
SHROOM1	SHC4	0.497582	0.757654	-0.112291	N	N
SHROOM1	BAIAP2	0.497582	0.566652	0.0833428	N	N
MTIF2	SDR39U1	-0.0916144	-0.420247	0.270398	N	N
MTIF2	EIF5	-0.0916144	-0.10629	-0.0457339	N	N
MTIF2	DOCK4	-0.0916144	0.514253	-0.147814	N	N
MTIF2	DOHH	-0.0916144	-0.467794	-0.0911408	N	N
MTIF2	DDX10	-0.0916144	0.135158	0.365923	N	N
MTIF2	HSD17B8	-0.0916144	-1.36986	0.519461	N	N
MTIF2	RPL13A	-0.0916144	-0.0260098	-0.278735	N	N
MTIF2	IMP3	-0.0916144	-0.399064	0.0482987	N	N
MTIF2	MRPL12	-0.0916144	0.262312	0.465996	N	N
MTIF2	MRPS18A	-0.0916144	-0.074562	0.620651	N	N
MTIF2	DAP3	-0.0916144	0.127238	0.493025	N	N
MTIF2	RPL13	-0.0916144	-0.208056	-0.437535	N	N
MTIF2	MRPL9	-0.0916144	0.128279	0.544487	N	N
MTIF2	RPL39L	-0.0916144	1.96607	0.240024	N	N
MTIF2	WDR12	-0.0916144	0.113296	0.479251	N	N
MTIF2	RAD51	-0.0916144	0.901814	0.405447	N	N
MTIF2	EEF1G	-0.0916144	-0.0570617	-0.0148951	N	N
MTIF2	VAT1L	-0.0916144	-0.0426427	0.278413	N	N
MTIF2	TOP3A	-0.0916144	-0.160693	0.238184	N	N
HTRA4	DEGS1	0.99262	0.542059	0.194622	N	N
HTRA4	BIRC5	0.99262	1.50666	-0.199533	N	N
HTRA4	NAA30	0.99262	-0.424131	-0.0541943	N	N
HTRA4	BIRC2	0.99262	0.00205706	0.144283	N	N
HTRA4	EGR4	0.99262	-0.0736202	-0.118781	N	N
HTRA4	ADAM12	0.99262	1.15568	0.337121	N	N
DCTN4	RBM5	-0.526144	-0.52335	0.0843886	N	N
DCTN4	RACGAP1	-0.526144	1.35444	0.0606884	N	N
DCTN4	COG6	-0.526144	-0.468128	0.4755	N	N
DCTN4	AP2M1	-0.526144	0.202353	-0.211254	N	N
DCTN4	ACTL6A	-0.526144	0.336146	0.153063	N	N
DCTN4	WDR60	-0.526144	0.376969	0.0308461	N	N
DCTN4	DNAL4	-0.526144	0.562813	-0.0963208	N	N
MDK	TIE1	0.951326	0.0409352	-0.0245541	N	N
MDK	RACGAP1	0.951326	1.35444	-0.0612441	N	N
MDK	TOP3A	0.951326	-0.160693	-0.132741	N	N
MDK	BIRC5	0.951326	1.50666	-0.166632	N	N
MDK	CD69	0.951326	-0.351134	-0.0800518	N	N
MDK	FRS2	0.951326	0.0602335	-0.215729	N	N
MDK	PTPRG	0.951326	0.370996	-0.175196	N	N
ITPRIP	TNRC6C	0.564275	-0.360304	0.0404248	N	N
ITPRIP	MED12L	0.564275	-0.18151	-0.0605515	N	N
HIC1	TBRG1	0.0391646	-0.34969	0.416086	N	N
HIC1	TBCA	0.0391646	0.426582	-0.309166	N	N
HIC1	EPHA1	0.0391646	0.538721	0.0646187	N	N
HIC1	SIRT3	0.0391646	-0.942365	0.0871401	N	N
HIC1	DAPK1	0.0391646	0.268452	0.184528	N	N
HIC1	CADM1	0.0391646	-0.121939	-0.0751605	N	N
SLC30A10	SLC16A9	-0.679208	-1.13685	0.122055	N	N
SLC30A10	SLC39A10	-0.679208	1.28022	-0.128456	N	N
SLC30A10	HAMP	-0.679208	2.02235	0.73228	N	N
SLC30A10	COL5A3	-0.679208	-0.0733816	-0.0802672	N	N
SLC30A10	ATP11A	-0.679208	1.06055	-0.0165774	N	N
SLC30A10	QPCTL	-0.679208	-1.03164	0.0873735	N	N
SLC30A10	SLC35C1	-0.679208	-0.00663665	0.303321	N	N
PCDHB13	PTPRG	-0.783495	0.370996	0.438034	N	N
PCDHB13	PCDHAC1	-0.783495	-0.758616	0.102999	N	N
PCDHB13	PARD3B	-0.783495	0.190975	0.0937306	N	N
PCDHB13	TMEM9B	-0.783495	0.101916	-0.0882688	N	N
PCDHB13	PTPRM	-0.783495	0.354366	0.0423952	N	N
ACAT2	PCK2	0.690327	-1.05094	0.471902	N	N
ACAT2	GRHPR	0.690327	0.213443	0.787211	N	N
ACAT2	SKP1	0.690327	0.059225	-0.0613201	N	N
ACAT2	CYB5B	0.690327	0.878767	0.765813	N	N
ACAT2	RAD51	0.690327	0.901814	0.455153	N	N
ACAT2	RNF26	0.690327	0.0247116	0.373402	N	N
ACAT2	BDH2	0.690327	0.0559086	-0.256429	N	N
PLA2G5	FNBP1	-0.0569229	-0.0465128	0.311389	N	N
PLA2G5	FREM1	-0.0569229	-0.972709	0.159421	N	N
PLA2G5	PTGES2	-0.0569229	-0.389349	-0.215684	N	N
PLA2G5	PLA2G12A	-0.0569229	-1.3333	-0.177133	N	N
PLA2G5	ALOX15	-0.0569229	-0.360275	0.0660754	N	N
PLA2G5	NR2C1	-0.0569229	0.219254	-0.223878	N	N
PLA2G5	PLB1	-0.0569229	0.077792	0.0858399	N	N
PLA2G5	RTEL1	-0.0569229	0.845966	0.0300613	N	N
TM9SF3	SLC39A10	-0.184259	1.28022	-0.206182	N	N
TM9SF3	EMILIN2	-0.184259	0.641183	-0.238803	N	N
TM9SF3	RAP1B	-0.184259	0.466198	-0.0767093	N	N
TM9SF3	SPATA24	-0.184259	-1.77811	0.0975535	N	N
TM9SF3	COG6	-0.184259	-0.468128	-0.0973683	N	N
TM9SF3	RNF7	-0.184259	0.298938	-0.353923	N	N
S100A3	SPRR4	0.74735	-0.242013	0.171128	N	N
S100A3	PCDHAC1	0.74735	-0.758616	-0.0633971	N	N
S100A3	GJA4	0.74735	0.328011	-0.139903	N	N
S100A3	FGF23	0.74735	-0.196624	0.0566334	N	N
ART1	TBRG1	-0.867537	-0.34969	-0.0949504	N	N
ART1	LMBR1	-0.867537	0.434505	0.0600844	N	N
BEND3	SLC39A10	-0.298919	1.28022	0.139081	N	N
BEND3	FZD6	-0.298919	0.257749	0.233156	N	N
BEND3	MADCAM1	-0.298919	-0.657309	-0.0792796	N	N
BEND3	OCLN	-0.298919	0.000758032	0.108556	N	N
BEND3	VAT1L	-0.298919	-0.0426427	-0.0331472	N	N
BEND3	CADM1	-0.298919	-0.121939	-0.0161938	N	N
BIRC2	ADD3	0.00205706	-0.329978	0.0124475	N	N
BIRC2	BIRC5	0.00205706	1.50666	-0.0037423	N	N
BIRC2	TBCA	0.00205706	0.426582	0.0204017	N	N
BIRC2	FAM13B	0.00205706	-0.150701	0.532228	N	N
BIRC2	SKP1	0.00205706	0.059225	0.202585	N	N
BIRC2	MADCAM1	0.00205706	-0.657309	-0.0313027	N	N
BIRC2	TMEM9B	0.00205706	0.101916	0.256854	N	N
BIRC2	DAPK1	0.00205706	0.268452	-0.0903868	N	N
BIRC2	CTSK	0.00205706	1.28463	0.270414	N	N
BIRC2	BUB1	0.00205706	1.26434	0.0481666	N	N
BIRC2	SH3RF1	0.00205706	0.869598	-0.16382	N	N
BIRC2	CD27	0.00205706	-1.07974	-0.121652	N	N
BIRC2	USP15	0.00205706	-0.035155	0.132027	N	N
BIRC2	HIST1H3H	0.00205706	2.02797	0.0462352	N	N
BIRC2	ZFAND6	0.00205706	0.0967081	0.232353	N	N
BIRC2	PTGES2	0.00205706	-0.389349	-0.083558	N	N
BIRC2	RAD51	0.00205706	0.901814	0.080987	N	N
BIRC2	RNF7	0.00205706	0.298938	0.0157235	N	N
SPIC	EIF5	-1.24618	-0.10629	0.133461	N	N
CCNYL1	JKAMP	-0.542728	0.397616	0.229962	N	N
CCNYL1	TSPEAR	-0.542728	-1.13593	0.166666	N	N
CCNYL1	ARHGAP20	-0.542728	0.286974	-0.103477	N	N
CCNYL1	FZD6	-0.542728	0.257749	0.270572	N	N
RNF26	FNBP1	0.0247116	-0.0465128	-0.281348	N	N
RNF26	CTSK	0.0247116	1.28463	-0.0975322	N	N
RNF26	WNK1	0.0247116	0.136252	0.229106	N	N
RNF26	RHBDF1	0.0247116	0.703793	0.235677	N	N
RNF26	ARHGAP20	0.0247116	0.286974	-0.191862	N	N
RNF26	USP15	0.0247116	-0.035155	-0.0180546	N	N
RNF26	ERH	0.0247116	0.284436	0.0906318	N	N
RNF26	CADM1	0.0247116	-0.121939	-0.277104	N	N
BDKRB1	F2RL3	0.165878	-0.473508	-0.0503369	N	N
BDKRB1	C5AR1	0.165878	0.319574	0.162709	N	N
SLC17A7	CADM1	-1.14635	-0.121939	-0.0449096	N	N
SLC17A7	GRIA4	-1.14635	-0.143576	-0.189173	N	N
SLC17A7	RUNDC3A	-1.14635	-0.377663	-0.0957725	N	N
SLC17A7	SEMA6A	-1.14635	-1.09187	0.0810294	N	N
SLC17A7	BHLHE22	-1.14635	0.0468037	-0.0634584	N	N
SLC17A7	MYT1	-1.14635	-0.498356	0.130646	N	N
SLC17A7	KNDC1	-1.14635	-0.694013	0.246045	N	N
SLC17A7	DAPK1	-1.14635	0.268452	-0.0962455	N	N
SLC17A7	COCH	-1.14635	-1.41888	0.331651	N	N
SLC17A7	PRMT8	-1.14635	-0.978803	0.137947	N	N
SLC17A7	CTSK	-1.14635	1.28463	0.0308758	N	N
SLC17A7	LAMP5	-1.14635	1.78289	-0.119317	N	N
SLC17A7	RAB3D	-1.14635	-2.14784	-0.0137854	N	N
SLC17A7	EPHA1	-1.14635	0.538721	-0.0526066	N	N
SLC17A7	ALDOC	-1.14635	0.763976	0.0670975	N	N
SLC17A7	MEGF10	-1.14635	0.592766	-0.037641	N	N
SLC17A7	ITPA	-1.14635	0.481415	-0.134722	N	N
SLC17A7	TIE1	-1.14635	0.0409352	0.0244764	N	N
NAA30	UBE2M	-0.424131	0.68858	0.421688	N	N
NAA30	UGT2A3	-0.424131	-1.44309	0.0822669	N	N
NAA30	VPS53	-0.424131	-0.396722	0.383366	N	N
NAA30	SNAPC4	-0.424131	-0.00236721	0.108119	N	N
TBCA	PHACTR4	0.426582	-0.324457	0.0549979	N	N
TBCA	SKP1	0.426582	0.059225	0.148422	N	N
TBCA	EEF1G	0.426582	-0.0570617	-0.00344593	N	N
TBCA	TXNL1	0.426582	-0.731756	0.0780665	N	N
TBCA	EIF5	0.426582	-0.10629	0.111156	N	N
TBCA	CORO1C	0.426582	0.93425	0.263716	N	N
TBCA	ACTL6A	0.426582	0.336146	0.42258	N	N
TBCA	ERH	0.426582	0.284436	0.490446	N	N
TMEM8B	RHBDF1	-0.0533144	0.703793	0.213165	N	N
TMEM8B	ST6GALNAC2	-0.0533144	0.354125	0.0397594	N	N
RBM5	SAFB	-0.52335	-0.116028	-0.157445	N	N
RBM5	IMP3	-0.52335	-0.399064	-0.203075	N	N
RBM5	ZBED6	-0.52335	0.647516	-0.275604	N	N
RBM5	DDX10	-0.52335	0.135158	-0.376309	N	N
RBM5	SRSF2	-0.52335	0.0143417	0.388689	N	N
RBM5	SRRT	-0.52335	0.116053	0.0241324	N	N
RBM5	EPN1	-0.52335	-1.8803	0.434521	N	N
RBM5	USP6	-0.52335	-0.412535	0.300526	N	N
RBM5	MED12L	-0.52335	-0.18151	-0.215105	N	N
RBM5	CASC3	-0.52335	-0.12949	0.283076	N	N
RBM5	WDR12	-0.52335	0.113296	-0.31334	N	N
RBM5	EYA3	-0.52335	-0.247345	-0.059872	N	N
RBM5	USP15	-0.52335	-0.035155	0.0519809	N	N
RBM5	DNAL4	-0.52335	0.562813	-0.469653	N	N
RBM5	PTPRG	-0.52335	0.370996	0.0541532	N	N
B4GALNT1	DEGS1	-0.522625	0.542059	0.0986499	N	N
B4GALNT1	FUT11	-0.522625	0.701655	0.150257	N	N
B4GALNT1	AP4S1	-0.522625	0.0585659	0.236757	N	N
B4GALNT1	ST6GALNAC2	-0.522625	0.354125	0.374519	N	N
B4GALNT1	TGOLN2	-0.522625	0.0724608	-0.309457	N	N
B4GALNT1	RAB3D	-0.522625	-2.14784	0.0651936	N	N
B4GALNT1	PTPRM	-0.522625	0.354366	-0.170995	N	N
B4GALNT1	FRS2	-0.522625	0.0602335	0.285231	N	N
B4GALNT1	FGF23	-0.522625	-0.196624	-0.086471	N	N
CBLL1	ZBTB1	-0.122323	0.478951	0.097558	N	N
CBLL1	SRRT	-0.122323	0.116053	-0.0152618	N	N
CBLL1	GPR22	-0.122323	-0.952725	-0.135697	N	N
CBLL1	TBRG1	-0.122323	-0.34969	-0.283977	N	N
CBLL1	OCLN	-0.122323	0.000758032	0.0344851	N	N
CBLL1	DSG1	-0.122323	0.27806	-0.0307361	N	N
ZNF780B	TBRG1	0.189889	-0.34969	-0.0565584	N	N
ZNF780B	FAM13A	0.189889	-1.15264	-0.271374	N	N
ZNF780B	TMEM91	0.189889	-0.503328	-0.174032	N	N
ERH	HAMP	0.284436	2.02235	0.0652121	N	N
ERH	BIRC5	0.284436	1.50666	0.574887	N	N
ERH	EIF5	0.284436	-0.10629	0.219646	N	N
ERH	DOHH	0.284436	-0.467794	-0.0891313	N	N
ERH	CORO1C	0.284436	0.93425	0.318888	N	N
ERH	SKP1	0.284436	0.059225	0.0677227	N	N
ERH	RACGAP1	0.284436	1.35444	0.416367	N	N
ERH	ZNF622	0.284436	-1.00687	-0.370205	N	N
ERH	RPL13A	0.284436	-0.0260098	0.0481955	N	N
ERH	MRPL12	0.284436	0.262312	0.47352	N	N
ERH	SAFB	0.284436	-0.116028	0.417037	N	N
ERH	CASC3	0.284436	-0.12949	0.00803618	N	N
ERH	RPL13	0.284436	-0.208056	0.0174415	N	N
ERH	SRRT	0.284436	0.116053	0.0785144	N	N
ERH	SRSF2	0.284436	0.0143417	0.101074	N	N
ERH	NOTCH3	0.284436	0.380702	-0.278519	N	N
ERH	WDR12	0.284436	0.113296	0.318814	N	N
ERH	ACTL6A	0.284436	0.336146	0.390514	N	N
ERH	DCAF5	0.284436	-0.167534	-0.142088	N	N
ERH	EEF1G	0.284436	-0.0570617	-0.21114	N	N
DDX10	ADD3	0.135158	-0.329978	-0.360674	N	N
DDX10	PIWIL2	0.135158	-2.61579	-0.233796	N	N
DDX10	SNAPC4	0.135158	-0.00236721	0.198345	N	N
DDX10	EIF5	0.135158	-0.10629	-0.0482284	N	N
DDX10	GRIA4	0.135158	-0.143576	0.0334676	N	N
DDX10	HELZ	0.135158	-0.454738	-0.376553	N	N
DDX10	TNRC6C	0.135158	-0.360304	-0.305936	N	N
DDX10	DENND2A	0.135158	0.0170353	-0.07925	N	N
DDX10	RPL13A	0.135158	-0.0260098	-0.0768972	N	N
DDX10	ZNF622	0.135158	-1.00687	0.0208571	N	N
DDX10	DVL3	0.135158	0.39362	-0.258421	N	N
DDX10	CADM1	0.135158	-0.121939	-0.194968	N	N
DDX10	PUS7L	0.135158	0.189153	0.521765	N	N
DDX10	IMP3	0.135158	-0.399064	-0.0363808	N	N
DDX10	PRMT8	0.135158	-0.978803	-0.0669346	N	N
DDX10	APPBP2	0.135158	-0.260227	-0.0160057	N	N
DDX10	CDH23	0.135158	-0.378432	-0.0520585	N	N
DDX10	CASC3	0.135158	-0.12949	-0.000955097	N	N
DDX10	FLRT3	0.135158	1.08658	0.0409814	N	N
DDX10	LSG1	0.135158	0.129887	0.396741	N	N
DDX10	PPP6R2	0.135158	-0.549509	-0.319531	N	N
DDX10	DOCK4	0.135158	0.514253	-0.192851	N	N
DDX10	RPL13	0.135158	-0.208056	-0.21804	N	N
DDX10	DOHH	0.135158	-0.467794	0.0177203	N	N
DDX10	RNPC3	0.135158	-0.668988	-0.397101	N	N
DDX10	WDR12	0.135158	0.113296	0.62419	N	N
DDX10	RAD51	0.135158	0.901814	0.478931	N	N
DDX10	EEF1G	0.135158	-0.0570617	0.203775	N	N
DDX10	SURF6	0.135158	-0.305186	0.197847	N	N
GJB3	GJA4	2.20093	0.328011	-0.186175	N	N
GJB3	CLDN14	2.20093	-0.827096	0.036118	N	N
GJB3	PLEKHG5	2.20093	-0.469211	0.0403401	N	N
GJB3	CDH23	2.20093	-0.378432	-0.198267	N	N
GJB3	BHLHE22	2.20093	0.0468037	-0.379373	N	N
GJB3	MYO1A	2.20093	-2.36886	0.0722378	N	N
GJB3	OCLN	2.20093	0.000758032	-0.0379167	N	N
GJB3	COCH	2.20093	-1.41888	-0.107866	N	N
HSD17B8	SIRT3	-1.36986	-0.942365	0.168277	N	N
HSD17B8	GRHPR	-1.36986	0.213443	0.414151	N	N
HSD17B8	UGT2A3	-1.36986	-1.44309	0.291174	N	N
HSD17B8	BTN3A1	-1.36986	-0.255976	-0.152884	N	N
HSD17B8	PTGES2	-1.36986	-0.389349	0.0384043	N	N
HSD17B8	VNN1	-1.36986	0.434916	0.165107	N	N
HSD17B8	CYB5B	-1.36986	0.878767	-0.0553402	N	N
HSD17B8	MOSPD3	-1.36986	-0.342249	0.00761543	N	N
HSD17B8	NR2C1	-1.36986	0.219254	-0.00789504	N	N
HSD17B8	BDH2	-1.36986	0.0559086	0.212845	N	N
YLPM1	WNK1	-0.0944695	0.136252	0.198813	N	N
YLPM1	DVL3	-0.0944695	0.39362	-0.0558082	N	N
YLPM1	FREM1	-0.0944695	-0.972709	0.186035	N	N
YLPM1	TNRC6C	-0.0944695	-0.360304	-0.0156417	N	N
COL28A1	CDH23	-0.712116	-0.378432	-0.0674654	N	N
COL28A1	PIWIL2	-0.712116	-2.61579	0.19483	N	N
COL28A1	LIN9	-0.712116	0.116109	-0.172318	N	N
COL28A1	WNK1	-0.712116	0.136252	-0.0200186	N	N
COL28A1	TNXB	-0.712116	-0.931746	0.153376	N	N
COL28A1	COL5A3	-0.712116	-0.0733816	-0.0897223	N	N
COL28A1	FREM1	-0.712116	-0.972709	0.0516775	N	N
COL28A1	PDGFC	-0.712116	0.828761	-0.121676	N	N
COL28A1	NEURL4	-0.712116	-0.321245	-0.143538	N	N
COL28A1	ACTL6A	-0.712116	0.336146	-0.131219	N	N
COL28A1	DSG1	-0.712116	0.27806	-0.067494	N	N
COL28A1	DAPK1	-0.712116	0.268452	0.0122653	N	N
COL28A1	LMBR1	-0.712116	0.434505	-0.110831	N	N
APCS	APOF	3.04353	4.37854	0.871915	N	N
APCS	CFHR4	3.04353	4.31687	0.809302	N	N
APCS	HAMP	3.04353	2.02235	0.894711	N	N
APCS	BIRC5	3.04353	1.50666	-0.0240951	N	N
APCS	TNXB	3.04353	-0.931746	-0.00124909	N	N
APCS	GRIA4	3.04353	-0.143576	-0.0691663	N	N
APCS	C5AR1	3.04353	0.319574	-0.266798	N	N
CDH23	MYO1D	-0.378432	0.745184	-0.118703	N	N
CDH23	CLDN14	-0.378432	-0.827096	-0.10121	N	N
CDH23	WNK1	-0.378432	0.136252	-0.12381	N	N
CDH23	DOCK4	-0.378432	0.514253	0.101907	N	N
CDH23	PTPRG	-0.378432	0.370996	-0.110222	N	N
CDH23	DVL3	-0.378432	0.39362	-0.143011	N	N
CDH23	ITPA	-0.378432	0.481415	0.0372753	N	N
CDH23	FZD6	-0.378432	0.257749	-0.0480076	N	N
CDH23	PARD3B	-0.378432	0.190975	0.0241003	N	N
CDH23	F2RL3	-0.378432	-0.473508	0.0113893	N	N
CDH23	PTPRM	-0.378432	0.354366	-0.214757	N	N
CDH23	MYO1A	-0.378432	-2.36886	-0.0875774	N	N
CDH23	COCH	-0.378432	-1.41888	-0.0729064	N	N
APPBP2	BUB1	-0.260227	1.26434	-0.149941	N	N
APPBP2	SEPHS2	-0.260227	0.213319	-0.042176	N	N
APPBP2	MYO1D	-0.260227	0.745184	-0.31252	N	N
APPBP2	USP6	-0.260227	-0.412535	0.0983111	N	N
APPBP2	HSPB11	-0.260227	0.423926	0.0730044	N	N
APPBP2	ADAM12	-0.260227	1.15568	0.00637897	N	N
APPBP2	TNRC6C	-0.260227	-0.360304	0.129606	N	N
APPBP2	MYO1A	-0.260227	-2.36886	-0.151006	N	N
APPBP2	PLB1	-0.260227	0.077792	-0.118354	N	N
APPBP2	RNF7	-0.260227	0.298938	0.181713	N	N
APPBP2	HIST1H3H	-0.260227	2.02797	-0.109633	N	N
UXS1	SDR39U1	0.746514	-0.420247	-0.165206	N	N
UXS1	PRMT8	0.746514	-0.978803	-0.152336	N	N
UXS1	UBE2M	0.746514	0.68858	0.409691	N	N
UXS1	FAM173B	0.746514	-0.0558131	0.0972543	N	N
UXS1	SLC35C1	0.746514	-0.00663665	-0.0767735	N	N
PLB1	SLC25A40	0.077792	0.137827	0.124684	N	N
PLB1	SLC25A39	0.077792	-0.583569	0.189125	N	N
PLB1	PLA2G12A	0.077792	-1.3333	0.00271951	N	N
PLB1	ALOX15	0.077792	-0.360275	0.0394797	N	N
PLB1	ARHGAP20	0.077792	0.286974	0.0777778	N	N
PLB1	ITPA	0.077792	0.481415	-0.178241	N	N
PLB1	ALDOC	0.077792	0.763976	-0.0277717	N	N
ST6GALNAC2	PUS7L	0.354125	0.189153	0.264252	N	N
ST6GALNAC2	FUT11	0.354125	0.701655	0.00590379	N	N
ST6GALNAC2	EGR4	0.354125	-0.0736202	0.167659	N	N
EXOC1	WWC2	0.397888	-0.419735	-0.102219	N	N
EXOC1	COG6	0.397888	-0.468128	0.258524	N	N
EXOC1	CASC3	0.397888	-0.12949	-0.0170134	N	N
EXOC1	C5AR1	0.397888	0.319574	-0.106234	N	N
EXOC1	PARD3B	0.397888	0.190975	0.0821053	N	N
EXOC1	VPS53	0.397888	-0.396722	-0.226022	N	N
EXOC1	DSG1	0.397888	0.27806	-0.24038	N	N
EXOC1	AGFG1	0.397888	0.383261	0.0922916	N	N
PPP1R35	MS4A6A	-0.0216237	-0.597064	-0.103369	N	N
PPP1R35	PLA2G12A	-0.0216237	-1.3333	-0.112844	N	N
PPP1R35	EIF5	-0.0216237	-0.10629	0.00986974	N	N
PPP1R35	FILIP1L	-0.0216237	0.0698636	-0.344728	N	N
CYB5B	MOSPD3	0.878767	-0.342249	-0.103006	N	N
CYB5B	VAT1L	0.878767	-0.0426427	-0.113978	N	N
CYB5B	EEF1G	0.878767	-0.0570617	-0.0607747	N	N
CYB5B	SAFB	0.878767	-0.116028	0.134617	N	N
CYB5B	CORO1C	0.878767	0.93425	0.152641	N	N
CYB5B	NEXN	0.878767	-0.0707254	-0.260142	N	N
CYB5B	PTGES2	0.878767	-0.389349	0.285144	N	N
CYB5B	QPCTL	0.878767	-1.03164	0.40241	N	N
CYB5B	SIRT3	0.878767	-0.942365	0.179197	N	N
CYB5B	ACTL6A	0.878767	0.336146	0.473583	N	N
DNAL4	CCDC39	0.562813	-0.146189	-0.0685205	N	N
DNAL4	MYO1D	0.562813	0.745184	-0.0162567	N	N
DNAL4	MYO1A	0.562813	-2.36886	-0.111289	N	N
DNAL4	AP2M1	0.562813	0.202353	-0.32827	N	N
DNAL4	RAD51	0.562813	0.901814	0.526819	N	N
DNAL4	WDR60	0.562813	0.376969	0.0746773	N	N
DNAL4	ARMC4	0.562813	-0.12113	0.0875123	N	N
DNAL4	SEMA6A	0.562813	-1.09187	-0.34386	N	N
PCK2	SIRT3	-1.05094	-0.942365	0.262285	N	N
PCK2	GRHPR	-1.05094	0.213443	0.814083	N	N
PCK2	BAG6	-1.05094	0.146661	-0.141183	N	N
PCK2	HAMP	-1.05094	2.02235	0.861611	N	N
PCK2	UGT2A3	-1.05094	-1.44309	0.161709	N	N
PCK2	G6PC3	-1.05094	-0.0548483	-0.151586	N	N
PCK2	ALOX15	-1.05094	-0.360275	0.282367	N	N
PCK2	BDH2	-1.05094	0.0559086	0.0470832	N	N
PCK2	WNT2B	-1.05094	0.168715	-0.0425905	N	N
PCK2	C20orf85	-1.05094	-0.766719	0.0243375	N	N
PCK2	NR2C1	-1.05094	0.219254	0.238042	N	N
PCK2	ALDOC	-1.05094	0.763976	0.222575	N	N
PCK2	FGF23	-1.05094	-0.196624	0.163641	N	N
GRHPR	ADD3	0.213443	-0.329978	-0.464713	N	N
GRHPR	ALOX15	0.213443	-0.360275	0.32288	N	N
GRHPR	BAG6	0.213443	0.146661	-0.0921799	N	N
GRHPR	ACTL6A	0.213443	0.336146	0.0774998	N	N
GRHPR	ALDOC	0.213443	0.763976	0.137127	N	N
GRHPR	BDH2	0.213443	0.0559086	-0.17176	N	N
GRHPR	EEF1G	0.213443	-0.0570617	-0.449317	N	N
GRHPR	RPL39L	0.213443	1.96607	0.490461	N	N
GRHPR	RAD51	0.213443	0.901814	0.245383	N	N
GRHPR	VAT1L	0.213443	-0.0426427	-0.159361	N	N
HAMP	LIN9	2.02235	0.116109	0.0568573	N	N
HAMP	BDH2	2.02235	0.0559086	0.0415019	N	N
HAMP	DOCK4	2.02235	0.514253	0.126914	N	N
HAMP	SLC25A39	2.02235	-0.583569	-0.147354	N	N
HAMP	FGF23	2.02235	-0.196624	0.214186	N	N
HAMP	OCLN	2.02235	0.000758032	0.281709	N	N
PUS7L	IMP3	0.189153	-0.399064	0.267811	N	N
PUS7L	PRMT8	0.189153	-0.978803	0.177719	N	N
PUS7L	RPL39L	0.189153	1.96607	0.393938	N	N
PUS7L	EGR4	0.189153	-0.0736202	0.0597969	N	N
PUS7L	DOHH	0.189153	-0.467794	0.110336	N	N
PUS7L	WDR12	0.189153	0.113296	0.565154	N	N
PUS7L	LSG1	0.189153	0.129887	0.13004	N	N
C5AR1	MPEG1	0.319574	-0.300564	0.410501	N	N
C5AR1	FNBP1	0.319574	-0.0465128	0.424302	N	N
C5AR1	CD69	0.319574	-0.351134	0.378647	N	N
C5AR1	MS4A6A	0.319574	-0.597064	0.334681	N	N
C5AR1	COL5A3	0.319574	-0.0733816	0.334863	N	N
C5AR1	CYTH4	0.319574	-0.735566	0.59068	N	N
TNRC6C	EPHA1	-0.360304	0.538721	-0.0825579	N	N
TNRC6C	NOTCH3	-0.360304	0.380702	0.428308	N	N
TNRC6C	HELZ	-0.360304	-0.454738	0.506352	N	N
FAM173B	IMP3	-0.0558131	-0.399064	0.170011	N	N
FAM173B	PTPRG	-0.0558131	0.370996	0.112385	N	N
FAM173B	WDR12	-0.0558131	0.113296	0.32309	N	N
FAM173B	GPR22	-0.0558131	-0.952725	0.0255552	N	N
FAM173B	HIST1H3H	-0.0558131	2.02797	0.10813	N	N
SIX2	WNT2B	-0.781246	0.168715	-0.0784764	N	N
SIX2	TM6SF1	-0.781246	0.558925	-0.104898	N	N
SIX2	TNXB	-0.781246	-0.931746	0.0865855	N	N
SIX2	EPHA1	-0.781246	0.538721	-0.0959887	N	N
SIX2	FREM1	-0.781246	-0.972709	-0.0193704	N	N
SIX2	ZNF573	-0.781246	-0.0448994	0.064255	N	N
SIX2	EYA3	-0.781246	-0.247345	0.316764	N	N
TSPEAR	PIWIL2	-1.13593	-2.61579	0.170764	N	N
TSPEAR	ADAM22	-1.13593	0.778098	0.23402	N	N
KNDC1	EFHD2	-0.694013	0.215427	-0.216147	N	N
KNDC1	WNK1	-0.694013	0.136252	0.0517549	N	N
KNDC1	GRIA4	-0.694013	-0.143576	-0.0900383	N	N
KNDC1	RUNDC3A	-0.694013	-0.377663	0.27078	N	N
KNDC1	LAMP5	-0.694013	1.78289	-0.0596747	N	N
KNDC1	ARHGAP20	-0.694013	0.286974	-0.162716	N	N
KNDC1	ADAM22	-0.694013	0.778098	-0.211986	N	N
KNDC1	VAT1L	-0.694013	-0.0426427	-0.163013	N	N
KNDC1	MYT1	-0.694013	-0.498356	0.273631	N	N
MYT1	FNBP1	-0.498356	-0.0465128	-0.100378	N	N
MYT1	WNK1	-0.498356	0.136252	-0.0898342	N	N
MYT1	ZNF862	-0.498356	-0.849741	-0.0626797	N	N
MYT1	GRIA4	-0.498356	-0.143576	0.133772	N	N
MYT1	RUNDC3A	-0.498356	-0.377663	0.315938	N	N
MYT1	TGOLN2	-0.498356	0.0724608	-0.0436838	N	N
MYT1	EGR4	-0.498356	-0.0736202	0.0745334	N	N
MYT1	SNAPC4	-0.498356	-0.00236721	0.125279	N	N
MYT1	DAPK1	-0.498356	0.268452	-0.223	N	N
AAGAB	AP4S1	0.591207	0.0585659	0.103148	N	N
AAGAB	AP2M1	0.591207	0.202353	-0.00334319	N	N
CCDC150	BUB1	0.571913	1.26434	0.254047	N	N
CCDC150	HELZ	0.571913	-0.454738	0.0587893	N	N
PROSER1	MRPL12	-0.330303	0.262312	-0.0698322	N	N
LIN9	BUB1	0.116109	1.26434	0.717209	N	N
LIN9	PARPBP	0.116109	0.955344	0.73618	N	N
LIN9	RACGAP1	0.116109	1.35444	0.588486	N	N
LIN9	SRRT	0.116109	0.116053	0.157648	N	N
LIN9	BIRC5	0.116109	1.50666	0.697206	N	N
LIN9	NUF2	0.116109	1.98048	0.542315	N	N
LIN9	RAD51	0.116109	0.901814	0.573658	N	N
LIN9	SNAPC4	0.116109	-0.00236721	0.256532	N	N
LIN9	DAPK1	0.116109	0.268452	-0.313595	N	N
PTGES2	SIRT3	-0.389349	-0.942365	0.185146	N	N
PTGES2	MRPL12	-0.389349	0.262312	0.417073	N	N
PTGES2	HSPB11	-0.389349	0.423926	0.230815	N	N
PTGES2	UBE2M	-0.389349	0.68858	0.437897	N	N
PTGES2	IST1	-0.389349	0.229517	-0.0735887	N	N
PTGES2	EEF1G	-0.389349	-0.0570617	0.0792121	N	N
PTGES2	BIRC5	-0.389349	1.50666	0.426288	N	N
PTGES2	ALOX15	-0.389349	-0.360275	0.0670401	N	N
TMEM44	LSG1	0.479235	0.129887	0.257587	N	N
GATAD1	ZNF573	-0.190334	-0.0448994	0.104351	N	N
GATAD1	EGR4	-0.190334	-0.0736202	0.0234723	N	N
SDR39U1	MRPL12	-0.420247	0.262312	0.069427	N	N
SDR39U1	VAT1L	-0.420247	-0.0426427	0.0543123	N	N
SDR39U1	MRPL9	-0.420247	0.128279	0.203188	N	N
NFATC3	ORAI3	-0.254255	-0.208548	0.183342	N	N
NFATC3	FOXD4	-0.254255	0.0630297	0.035742	N	N
NFATC3	EGR4	-0.254255	-0.0736202	-0.166628	N	N
NFATC3	ADAM12	-0.254255	1.15568	0.0145565	N	N
NFATC3	CD69	-0.254255	-0.351134	0.487277	N	N
PARPBP	CEP152	0.955344	-0.135109	0.28492	N	N
PARPBP	BUB1	0.955344	1.26434	0.862201	N	N
PARPBP	NUF2	0.955344	1.98048	0.584845	N	N
PARPBP	RACGAP1	0.955344	1.35444	0.752832	N	N
PARPBP	BIRC5	0.955344	1.50666	0.828903	N	N
PARPBP	RAD51	0.955344	0.901814	0.704678	N	N
PARPBP	RTEL1	0.955344	0.845966	0.120242	N	N
PARPBP	BDH2	0.955344	0.0559086	-0.40516	N	N
PLA2G12A	SEPHS2	-1.3333	0.213319	0.186856	N	N
PLA2G12A	ARHGAP20	-1.3333	0.286974	-0.0568633	N	N
PLA2G12A	ALOX15	-1.3333	-0.360275	0.0458164	N	N
PALMD	RNPC3	-0.13045	-0.668988	-0.102082	N	N
BUB1	BIRC5	1.26434	1.50666	0.912509	N	N
BUB1	MYO1A	1.26434	-2.36886	-0.118962	N	N
BUB1	POC1A	1.26434	-0.158789	0.797936	N	N
BUB1	RACGAP1	1.26434	1.35444	0.850783	N	N
BUB1	DVL3	1.26434	0.39362	-0.1351	N	N
BUB1	MYO1D	1.26434	0.745184	-0.268057	N	N
BUB1	NUF2	1.26434	1.98048	0.728694	N	N
BUB1	HSPB11	1.26434	0.423926	0.500182	N	N
BUB1	BCL2L12	1.26434	0.327086	0.741267	N	N
BUB1	HIST1H3H	1.26434	2.02797	0.484218	N	N
BUB1	RTEL1	1.26434	0.845966	0.341459	N	N
BUB1	CEP152	1.26434	-0.135109	0.340577	N	N
BUB1	SKP1	1.26434	0.059225	-0.0485522	N	N
BUB1	WDR12	1.26434	0.113296	0.815449	N	N
BUB1	ACTL6A	1.26434	0.336146	0.543225	N	N
BUB1	RAD51	1.26434	0.901814	0.74248	N	N
BUB1	RNF7	1.26434	0.298938	0.230491	N	N
BUB1	C17orf53	1.26434	-0.965483	0.321062	N	N
BUB1	TOP3A	1.26434	-0.160693	0.614728	N	N
VNN1	APOF	0.434916	4.37854	0.484394	N	N
VNN1	MPEG1	0.434916	-0.300564	-0.114579	N	N
VNN1	RAP1B	0.434916	0.466198	-0.121787	N	N
VNN1	GBP5	0.434916	0.562905	0.0136874	N	N
VNN1	ITPA	0.434916	0.481415	-0.189155	N	N
VNN1	RAB3D	0.434916	-2.14784	-0.0441665	N	N
VNN1	NMI	0.434916	0.84367	0.0636951	N	N
DAP3	IMP3	0.127238	-0.399064	0.0323822	N	N
DAP3	MRPL12	0.127238	0.262312	0.437178	N	N
DAP3	WDR12	0.127238	0.113296	0.634485	N	N
DAP3	MRPS18A	0.127238	-0.074562	0.24908	N	N
DAP3	DOCK4	0.127238	0.514253	-0.0731477	N	N
DAP3	DOHH	0.127238	-0.467794	-0.00900554	N	N
DAP3	RPL13A	0.127238	-0.0260098	-0.0860623	N	N
DAP3	BIRC5	0.127238	1.50666	0.473237	N	N
DAP3	MRPL9	0.127238	0.128279	0.740276	N	N
GJA4	TIE1	0.328011	0.0409352	0.559545	N	N
GJA4	BHLHE22	0.328011	0.0468037	0.514974	N	N
GJA4	GBP5	0.328011	0.562905	0.187523	N	N
GJA4	OCLN	0.328011	0.000758032	-0.289572	N	N
SRRT	EIF5	0.116053	-0.10629	-0.0454113	N	N
SRRT	SRSF2	0.116053	0.0143417	0.444597	N	N
SRRT	PHACTR4	0.116053	-0.324457	0.0995747	N	N
SRRT	SAFB	0.116053	-0.116028	0.225067	N	N
SRRT	CASC3	0.116053	-0.12949	0.0947332	N	N
SRRT	PPP6R2	0.116053	-0.549509	0.396119	N	N
SRRT	SNAPC4	0.116053	-0.00236721	0.19019	N	N
SRRT	HIST1H3H	0.116053	2.02797	0.0837903	N	N
SRRT	NOTCH3	0.116053	0.380702	0.370453	N	N
SRRT	WDR12	0.116053	0.113296	0.179271	N	N
SRRT	ACTL6A	0.116053	0.336146	0.103143	N	N
SRRT	RNPC3	0.116053	-0.668988	-0.0642579	N	N
VPS53	RHOV	-0.396722	0.935074	-0.0361458	N	N
VPS53	RAP1B	-0.396722	0.466198	-0.0995966	N	N
VPS53	COG6	-0.396722	-0.468128	-0.148056	N	N
VPS53	TGOLN2	-0.396722	0.0724608	-0.111988	N	N
VPS53	ARFGEF1	-0.396722	0.0723431	0.0407248	N	N
VPS53	TOP3A	-0.396722	-0.160693	0.515032	N	N
VPS53	AGFG1	-0.396722	0.383261	0.0331266	N	N
PIWIL2	COL5A3	-2.61579	-0.0733816	0.0810174	N	N
PIWIL2	TNXB	-2.61579	-0.931746	0.0349351	N	N
PIWIL2	HELZ	-2.61579	-0.454738	0.238907	N	N
PIWIL2	ARHGAP20	-2.61579	0.286974	-0.0713223	N	N
PIWIL2	NEURL4	-2.61579	-0.321245	-0.0355768	N	N
PIWIL2	ACTL6A	-2.61579	0.336146	0.0338134	N	N
FILIP1L	CTTNBP2NL	0.0698636	1.14253	0.229657	N	N
FILIP1L	DCAF5	0.0698636	-0.167534	0.190695	N	N
UGT2A3	PDGFC	-1.44309	0.828761	-0.0926041	N	N
UGT2A3	MYO1A	-1.44309	-2.36886	0.0633542	N	N
SKP1	BIRC5	0.059225	1.50666	-0.073364	N	N
SKP1	USP6	0.059225	-0.412535	0.225959	N	N
SKP1	PKDCC	0.059225	1.00509	0.0461322	N	N
SKP1	USP15	0.059225	-0.035155	0.0846224	N	N
SKP1	ARHGAP44	0.059225	-0.399759	0.0217848	N	N
SKP1	MLLT6	0.059225	-0.46911	-0.179059	N	N
SKP1	NUF2	0.059225	1.98048	0.0296542	N	N
SKP1	SPOPL	0.059225	0.344641	0.264043	N	N
SKP1	TGOLN2	0.059225	0.0724608	-0.0217877	N	N
SKP1	RPL13A	0.059225	-0.0260098	-0.0669928	N	N
SKP1	NEURL4	0.059225	-0.321245	-0.0744396	N	N
SKP1	CEP152	0.059225	-0.135109	-0.0239513	N	N
SKP1	RAD51	0.059225	0.901814	-0.0055514	N	N
SKP1	SH3RF1	0.059225	0.869598	-0.0146334	N	N
SKP1	EPHA1	0.059225	0.538721	-0.123506	N	N
SKP1	RPL13	0.059225	-0.208056	-0.233649	N	N
SKP1	GLCE	0.059225	0.862707	0.414762	N	N
SKP1	HIST1H3H	0.059225	2.02797	0.132214	N	N
SKP1	UBE2M	0.059225	0.68858	0.0205	N	N
SKP1	CORO1C	0.059225	0.93425	0.0525586	N	N
SKP1	BTBD9	0.059225	-0.488331	-0.00384045	N	N
SKP1	ACTL6A	0.059225	0.336146	0.247345	N	N
SKP1	EEF1G	0.059225	-0.0570617	-0.149074	N	N
SKP1	RNF7	0.059225	0.298938	0.3315	N	N
RACGAP1	BIRC5	1.35444	1.50666	0.813974	N	N
RACGAP1	IST1	1.35444	0.229517	0.0415524	N	N
RACGAP1	PKDCC	1.35444	1.00509	-0.0250521	N	N
RACGAP1	POC1A	1.35444	-0.158789	0.739808	N	N
RACGAP1	BCL2L12	1.35444	0.327086	0.725953	N	N
RACGAP1	NUF2	1.35444	1.98048	0.764614	N	N
RACGAP1	ARHGAP20	1.35444	0.286974	-0.30264	N	N
RACGAP1	SH3RF1	1.35444	0.869598	-0.00500179	N	N
RACGAP1	RHOV	1.35444	0.935074	0.0636164	N	N
RACGAP1	CEP152	1.35444	-0.135109	0.27979	N	N
RACGAP1	MEGF10	1.35444	0.592766	-0.00558144	N	N
RACGAP1	NOTCH3	1.35444	0.380702	-0.367066	N	N
RACGAP1	WDR12	1.35444	0.113296	0.744093	N	N
RACGAP1	ACTL6A	1.35444	0.336146	0.626703	N	N
RACGAP1	RAD51	1.35444	0.901814	0.766999	N	N
RACGAP1	TIE1	1.35444	0.0409352	-0.236021	N	N
TNFSF9	BCL2L12	1.03755	0.327086	0.0421632	N	N
TNFSF9	EEF1G	1.03755	-0.0570617	-0.20263	N	N
TNFSF9	CD27	1.03755	-1.07974	-0.0933934	N	N
TNFSF9	CD69	1.03755	-0.351134	-0.0663673	N	N
TNFSF9	EGR4	1.03755	-0.0736202	0.341704	N	N
TNFSF9	MADCAM1	1.03755	-0.657309	-0.148816	N	N
TNFSF9	OCLN	1.03755	0.000758032	-0.0858803	N	N
TNFSF9	DUSP16	1.03755	-0.460945	-0.160026	N	N
CADM1	PHACTR4	-0.121939	-0.324457	0.138158	N	N
CADM1	FNBP1	-0.121939	-0.0465128	-0.0607546	N	N
CADM1	NUF2	-0.121939	1.98048	-0.267702	N	N
CADM1	EPHA1	-0.121939	0.538721	-0.00997106	N	N
CADM1	ZNF385D	-0.121939	-0.419332	-0.0020255	N	N
CADM1	MADCAM1	-0.121939	-0.657309	0.106425	N	N
CADM1	OCLN	-0.121939	0.000758032	0.227953	N	N
CADM1	TIE1	-0.121939	0.0409352	-0.12321	N	N
CADM1	DAPK1	-0.121939	0.268452	0.145641	N	N
PHACTR4	FZD6	-0.324457	0.257749	0.0310509	N	N
PHACTR4	ACTL6A	-0.324457	0.336146	0.0705995	N	N
PHACTR4	EYA3	-0.324457	-0.247345	0.137049	N	N
SH3RF1	UBE2M	0.869598	0.68858	-0.0940672	N	N
SH3RF1	WNK1	0.869598	0.136252	0.0883429	N	N
SH3RF1	TMEM9B	0.869598	0.101916	-0.157758	N	N
SH3RF1	RNF7	0.869598	0.298938	0.0324802	N	N
SH3RF1	HIST1H3H	0.869598	2.02797	0.120471	N	N
SH3RF1	DUSP16	0.869598	-0.460945	-0.079687	N	N
SEPHS2	ACTL6A	0.213319	0.336146	0.232413	N	N
MRPS18A	IMP3	-0.074562	-0.399064	0.137971	N	N
MRPS18A	MRPL12	-0.074562	0.262312	0.513631	N	N
MRPS18A	UBE2M	-0.074562	0.68858	0.208811	N	N
MRPS18A	WDR12	-0.074562	0.113296	0.407038	N	N
MRPS18A	EEF1G	-0.074562	-0.0570617	-0.134425	N	N
MRPS18A	HELZ	-0.074562	-0.454738	-0.412508	N	N
MRPS18A	RPL13A	-0.074562	-0.0260098	-0.22719	N	N
MRPS18A	RPL13	-0.074562	-0.208056	-0.5514	N	N
MRPS18A	C6orf223	-0.074562	-0.0719421	0.270522	N	N
MRPS18A	MRPL9	-0.074562	0.128279	0.265635	N	N
COL5A3	CTSK	-0.0733816	1.28463	0.169464	N	N
COL5A3	CLDN14	-0.0733816	-0.827096	-0.0603659	N	N
COL5A3	TNXB	-0.0733816	-0.931746	0.22199	N	N
COL5A3	NOTCH3	-0.0733816	0.380702	0.24469	N	N
COL5A3	FLRT3	-0.0733816	1.08658	-0.182163	N	N
COL5A3	ADAM12	-0.0733816	1.15568	0.454045	N	N
COL5A3	COCH	-0.0733816	-1.41888	0.287192	N	N
LAMP5	BHLHE22	1.78289	0.0468037	0.217519	N	N
LAMP5	GRIA4	1.78289	-0.143576	0.274293	N	N
DOCK4	RPL13	0.514253	-0.208056	-0.0689572	N	N
DOCK4	RAP1B	0.514253	0.466198	0.0983975	N	N
DOCK4	EPHA1	0.514253	0.538721	-0.300082	N	N
DOCK4	AUTS2	0.514253	0.403604	0.322175	N	N
DOCK4	ZNF622	0.514253	-1.00687	0.00967674	N	N
DOCK4	RPL13A	0.514253	-0.0260098	0.0790836	N	N
DOCK4	RHOV	0.514253	0.935074	-0.226689	N	N
DOCK4	SURF6	0.514253	-0.305186	-0.272516	N	N
DOCK4	IMP3	0.514253	-0.399064	-0.215385	N	N
DOCK4	PRMT8	0.514253	-0.978803	0.0663994	N	N
DOCK4	EIF5	0.514253	-0.10629	0.0821114	N	N
DOCK4	LSG1	0.514253	0.129887	-0.159058	N	N
DOCK4	ARAP1	0.514253	0.3367	0.032074	N	N
DOCK4	GPR22	0.514253	-0.952725	0.238889	N	N
DOCK4	CYTH4	0.514253	-0.735566	0.305651	N	N
DOCK4	MRPL9	0.514253	0.128279	-0.220732	N	N
DOCK4	RASGRF2	0.514253	0.671538	0.24455	N	N
DOCK4	RPL39L	0.514253	1.96607	-0.228721	N	N
DOCK4	FLRT3	0.514253	1.08658	-0.257816	N	N
DOCK4	RNPC3	0.514253	-0.668988	0.271207	N	N
DOCK4	WDR12	0.514253	0.113296	-0.199925	N	N
DOCK4	EEF1G	0.514253	-0.0570617	-0.0740287	N	N
DOCK4	MRPL12	0.514253	0.262312	-0.352164	N	N
DOCK4	TIE1	0.514253	0.0409352	0.204676	N	N
HELZ	RTEL1	-0.454738	0.845966	-0.22981	N	N
HELZ	ZBED6	-0.454738	0.647516	-0.220448	N	N
HELZ	TOP3A	-0.454738	-0.160693	-0.31148	N	N
HELZ	TADA1	-0.454738	0.528933	-0.267336	N	N
HELZ	ZC3HAV1L	-0.454738	0.82478	-0.0682381	N	N
HELZ	EIF5	-0.454738	-0.10629	0.0864035	N	N
HELZ	CASC3	-0.454738	-0.12949	0.137965	N	N
HELZ	RAD51	-0.454738	0.901814	-0.510059	N	N
TM6SF1	HIST1H3H	0.558925	2.02797	-0.373268	N	N
TM6SF1	RASGRF2	0.558925	0.671538	0.260088	N	N
PARD3B	EPHA1	0.190975	0.538721	-0.207859	N	N
PARD3B	PKDCC	0.190975	1.00509	0.10457	N	N
PARD3B	FZD6	0.190975	0.257749	-0.00614135	N	N
PARD3B	WWC2	0.190975	-0.419735	-0.0270582	N	N
PARD3B	DVL3	0.190975	0.39362	-0.00752955	N	N
PARD3B	PCDHAC1	0.190975	-0.758616	-0.0198226	N	N
PARD3B	DSG1	0.190975	0.27806	-0.033072	N	N
PARD3B	PLEKHG5	0.190975	-0.469211	-0.137445	N	N
PARD3B	NOTCH3	0.190975	0.380702	0.083437	N	N
PARD3B	BTBD9	0.190975	-0.488331	0.129124	N	N
PARD3B	BAIAP2	0.190975	0.566652	-0.1229	N	N
F2RL3	MPEG1	-0.473508	-0.300564	-0.0906276	N	N
F2RL3	TIE1	-0.473508	0.0409352	-0.0436753	N	N
F2RL3	DAPK1	-0.473508	0.268452	-0.00824284	N	N
SLC35C1	SLC16A9	-0.00663665	-1.13685	-0.0593362	N	N
SLC35C1	FUT11	-0.00663665	0.701655	0.00352479	N	N
SLC35C1	G6PC3	-0.00663665	-0.0548483	0.227102	N	N
USP6	MPEG1	-0.412535	-0.300564	0.108072	N	N
USP6	DUSP16	-0.412535	-0.460945	-0.076194	N	N
USP6	PRMT8	-0.412535	-0.978803	0.193945	N	N
USP6	RUNDC3A	-0.412535	-0.377663	0.331391	N	N
USP6	MAP3K6	-0.412535	0.480423	-0.182367	N	N
USP6	SPOPL	-0.412535	0.344641	0.082679	N	N
USP6	AGFG1	-0.412535	0.383261	0.0254847	N	N
USP6	MOSPD3	-0.412535	-0.342249	-0.014108	N	N
USP6	RPL13A	-0.412535	-0.0260098	0.0423987	N	N
USP6	ARFGEF1	-0.412535	0.0723431	-0.175147	N	N
USP6	USP15	-0.412535	-0.035155	0.136216	N	N
USP6	PTPRG	-0.412535	0.370996	-0.102834	N	N
USP6	MRPL9	-0.412535	0.128279	-0.108115	N	N
SEMA6A	WNT2B	-1.09187	0.168715	-0.0282805	N	N
SEMA6A	RHOV	-1.09187	0.935074	-0.0989406	N	N
SEMA6A	VAT1L	-1.09187	-0.0426427	-0.0382113	N	N
SEMA6A	FZD6	-1.09187	0.257749	-0.178605	N	N
SEMA6A	MEGF10	-1.09187	0.592766	-0.139459	N	N
SEMA6A	RAP1B	-1.09187	0.466198	-0.251355	N	N
SEMA6A	EPHA1	-1.09187	0.538721	-0.182163	N	N
SEMA6A	PDGFC	-1.09187	0.828761	-0.141806	N	N
SEMA6A	TIE1	-1.09187	0.0409352	0.115625	N	N
SEMA6A	NOTCH3	-1.09187	0.380702	0.222936	N	N
ARHGAP44	FNBP1	-0.399759	-0.0465128	0.0525482	N	N
ARHGAP44	RHOV	-0.399759	0.935074	-0.0426262	N	N
ARHGAP44	GRIA4	-0.399759	-0.143576	0.0544937	N	N
ARHGAP44	RHBDF1	-0.399759	0.703793	0.0424646	N	N
ARHGAP44	BAIAP2	-0.399759	0.566652	-0.163342	N	N
ARHGAP44	SRSF2	-0.399759	0.0143417	-0.110015	N	N
ARHGAP44	SURF6	-0.399759	-0.305186	0.0181682	N	N
ARAP1	RASGRF2	0.3367	0.671538	-0.0588361	N	N
ARAP1	SNAPC4	0.3367	-0.00236721	-0.0873998	N	N
ARAP1	EPN1	0.3367	-1.8803	-0.15246	N	N
ARAP1	RAP1B	0.3367	0.466198	0.14464	N	N
ARAP1	RHOV	0.3367	0.935074	-0.0924584	N	N
ARAP1	ZFAND6	0.3367	0.0967081	-0.17701	N	N
ARAP1	QPCTL	0.3367	-1.03164	-0.11586	N	N
ARAP1	BAIAP2	0.3367	0.566652	-0.0917475	N	N
DVL3	EIF5	0.39362	-0.10629	-0.262635	N	N
DVL3	EPHA1	0.39362	0.538721	0.188707	N	N
DVL3	PKDCC	0.39362	1.00509	0.0624625	N	N
DVL3	BHLHE22	0.39362	0.0468037	0.0785816	N	N
DVL3	AP2M1	0.39362	0.202353	0.475269	N	N
DVL3	FZD6	0.39362	0.257749	-0.0739379	N	N
DVL3	WNT2B	0.39362	0.168715	-0.0512976	N	N
DVL3	TXNL1	0.39362	-0.731756	-0.318949	N	N
DVL3	WNK1	0.39362	0.136252	0.231758	N	N
DVL3	SNAPC4	0.39362	-0.00236721	-0.0177599	N	N
DVL3	MED13L	0.39362	-0.334042	-0.00786613	N	N
DVL3	NOTCH3	0.39362	0.380702	0.542446	N	N
DVL3	PTPRG	0.39362	0.370996	-0.140056	N	N
DVL3	ACTL6A	0.39362	0.336146	-0.00525816	N	N
APOF	RPL39L	4.37854	1.96607	0.076949	N	N
ZBTB1	AUTS2	0.478951	0.403604	0.0496754	N	N
ZBTB1	CLDN14	0.478951	-0.827096	-0.18338	N	N
ZBTB1	BCL2L12	0.478951	0.327086	-0.00334285	N	N
ZBTB1	TBRG1	0.478951	-0.34969	0.101788	N	N
ZBTB1	MLLT6	0.478951	-0.46911	-0.117252	N	N
ZBTB1	SPOPL	0.478951	0.344641	0.066913	N	N
ZBTB1	PKDCC	0.478951	1.00509	-0.169742	N	N
ZBTB1	ARHGAP20	0.478951	0.286974	0.124644	N	N
ZBTB1	NEURL4	0.478951	-0.321245	0.0575832	N	N
ZBTB1	TMEM9B	0.478951	0.101916	0.297398	N	N
HEG1	RHOV	0.0265888	0.935074	-0.183348	N	N
HEG1	RAP1B	0.0265888	0.466198	0.161819	N	N
HEG1	PTPRG	0.0265888	0.370996	0.225437	N	N
HEG1	DSG1	0.0265888	0.27806	-0.240424	N	N
TECPR1	FNBP1	0.0108049	-0.0465128	0.296414	N	N
CASC3	ZBED6	-0.12949	0.647516	-0.172385	N	N
CASC3	SRSF2	-0.12949	0.0143417	0.167981	N	N
CASC3	RPL39L	-0.12949	1.96607	0.113534	N	N
CASC3	RPL13A	-0.12949	-0.0260098	0.143048	N	N
CASC3	RAD51	-0.12949	0.901814	0.0408936	N	N
CASC3	RPL13	-0.12949	-0.208056	0.185293	N	N
CASC3	MRPL9	-0.12949	0.128279	0.0030734	N	N
HIST1H3H	SIRT3	2.02797	-0.942365	0.0328372	N	N
HIST1H3H	TBRG1	2.02797	-0.34969	-0.41058	N	N
HIST1H3H	BIRC5	2.02797	1.50666	0.455478	N	N
HIST1H3H	SPDYE1	2.02797	-0.461811	-0.259112	N	N
HIST1H3H	MLLT6	2.02797	-0.46911	-0.324329	N	N
HIST1H3H	NUF2	2.02797	1.98048	0.363813	N	N
HIST1H3H	ZNF418	2.02797	0.0287929	0.000984486	N	N
HIST1H3H	DAPK1	2.02797	0.268452	-0.194391	N	N
HIST1H3H	PRMT8	2.02797	-0.978803	-0.0205562	N	N
HIST1H3H	CTSK	2.02797	1.28463	-0.238474	N	N
HIST1H3H	PPP6R2	2.02797	-0.549509	-0.237153	N	N
HIST1H3H	TRIM42	2.02797	-0.493062	0.171901	N	N
HIST1H3H	RASGRF2	2.02797	0.671538	-0.0316188	N	N
HIST1H3H	ACTL6A	2.02797	0.336146	0.467494	N	N
HIST1H3H	RAD51	2.02797	0.901814	0.540716	N	N
HIST1H3H	RNPC3	2.02797	-0.668988	-0.365028	N	N
BDH2	MOSPD3	0.0559086	-0.342249	-0.149179	N	N
BDH2	SIRT3	0.0559086	-0.942365	-0.162582	N	N
BDH2	DSG1	0.0559086	0.27806	0.00581545	N	N
BDH2	SLC25A39	0.0559086	-0.583569	-0.453338	N	N
BDH2	GIMAP2	0.0559086	0.343862	0.275649	N	N
CYTH4	MPEG1	-0.735566	-0.300564	0.717471	N	N
CYTH4	POC1A	-0.735566	-0.158789	-0.196226	N	N
CYTH4	BTN3A1	-0.735566	-0.255976	0.402866	N	N
CYTH4	MYO1D	-0.735566	0.745184	-0.113007	N	N
CYTH4	RAP1B	-0.735566	0.466198	0.143448	N	N
CYTH4	RHOV	-0.735566	0.935074	-0.260507	N	N
CYTH4	MS4A6A	-0.735566	-0.597064	0.477254	N	N
CYTH4	GBP5	-0.735566	0.562905	0.45481	N	N
SLC16A9	SLC25A39	-1.13685	-0.583569	-0.0844141	N	N
SLC16A9	DMGDH	-1.13685	1.05403	0.0304304	N	N
NOTCH3	EPHA1	0.380702	0.538721	0.123219	N	N
NOTCH3	ADAM12	0.380702	1.15568	0.173238	N	N
NOTCH3	APH1B	0.380702	0.118089	0.0535653	N	N
NOTCH3	FZD6	0.380702	0.257749	-0.250509	N	N
NOTCH3	RPL13A	0.380702	-0.0260098	0.196828	N	N
NOTCH3	MLLT6	0.380702	-0.46911	0.601967	N	N
NOTCH3	MED12L	0.380702	-0.18151	-0.100263	N	N
NOTCH3	NEURL4	0.380702	-0.321245	0.1534	N	N
NOTCH3	ACTL6A	0.380702	0.336146	-0.449589	N	N
NOTCH3	SURF6	0.380702	-0.305186	-0.09341	N	N
NOTCH3	WNT2B	0.380702	0.168715	-0.0607663	N	N
NOTCH3	EPN1	0.380702	-1.8803	0.380988	N	N
NOTCH3	RAB3D	0.380702	-2.14784	-0.158434	N	N
NOTCH3	SNAPC4	0.380702	-0.00236721	0.0387234	N	N
NOTCH3	C20orf85	0.380702	-0.766719	-0.294513	N	N
NOTCH3	PLEKHG5	0.380702	-0.469211	0.0874597	N	N
NOTCH3	WWC2	0.380702	-0.419735	0.151853	N	N
NOTCH3	TIE1	0.380702	0.0409352	0.458484	N	N
ITPA	MRPL12	0.481415	0.262312	0.392084	N	N
ITPA	MORN1	0.481415	-0.856498	-0.0967589	N	N
ITPA	ATP11A	0.481415	1.06055	0.0655946	N	N
ITPA	RPL13A	0.481415	-0.0260098	0.11592	N	N
ITPA	TOP3A	0.481415	-0.160693	0.192813	N	N
ITPA	RPL39L	0.481415	1.96607	0.252606	N	N
ITPA	DOHH	0.481415	-0.467794	-0.0541062	N	N
ITPA	RHBDF1	0.481415	0.703793	0.0707736	N	N
ITPA	RAD51	0.481415	0.901814	0.384857	N	N
ITPA	ALDOC	0.481415	0.763976	0.0288948	N	N
ITPA	RTEL1	0.481415	0.845966	0.169222	N	N
ITPA	MRPL9	0.481415	0.128279	0.208978	N	N
DCAF5	UBE2M	-0.167534	0.68858	-0.289617	N	N
DCAF5	WDR12	-0.167534	0.113296	-0.330512	N	N
DCAF5	RNF7	-0.167534	0.298938	-0.511074	N	N
CTTNBP2NL	RASGRF2	1.14253	0.671538	0.507777	N	N
CTTNBP2NL	SIKE1	1.14253	0.0425419	0.0487603	N	N
ADD3	WWC2	-0.329978	-0.419735	0.0715094	N	N
ADD3	BIRC5	-0.329978	1.50666	-0.535826	N	N
ADD3	EPN1	-0.329978	-1.8803	0.30555	N	N
ADD3	AP2M1	-0.329978	0.202353	0.327085	N	N
C3orf52	FREM1	-0.770586	-0.972709	-0.119649	N	N
KRT37	TGOLN2	-0.439001	0.0724608	0.105191	N	N
KRT37	SLC25A40	-0.439001	0.137827	0.138935	N	N
IST1	EIF5	0.229517	-0.10629	-0.20726	N	N
IST1	AP2M1	0.229517	0.202353	0.042042	N	N
IST1	USP15	0.229517	-0.035155	-0.114967	N	N
PKDCC	RAP1B	1.00509	0.466198	0.0179673	N	N
PKDCC	FRS2	1.00509	0.0602335	-0.269776	N	N
PKDCC	MLLT6	1.00509	-0.46911	0.12909	N	N
PKDCC	MAP3K6	1.00509	0.480423	0.0154677	N	N
PKDCC	ZNF622	1.00509	-1.00687	-0.208848	N	N
PKDCC	NEURL4	1.00509	-0.321245	-0.0271372	N	N
PKDCC	WDR60	1.00509	0.376969	0.0513127	N	N
PKDCC	SHC4	1.00509	0.757654	0.0292042	N	N
PKDCC	EPN1	1.00509	-1.8803	-0.111205	N	N
PKDCC	RHOV	1.00509	0.935074	-0.0285644	N	N
PKDCC	PTPRG	1.00509	0.370996	0.0572924	N	N
PKDCC	RHBDF1	1.00509	0.703793	0.215597	N	N
PKDCC	FREM1	1.00509	-0.972709	-0.10819	N	N
PKDCC	RAD51	1.00509	0.901814	-0.198982	N	N
PKDCC	PTPRM	1.00509	0.354366	0.0480956	N	N
PKDCC	FGF23	1.00509	-0.196624	0.0878066	N	N
POC1A	CEP152	-0.158789	-0.135109	0.29083	N	N
POC1A	NUF2	-0.158789	1.98048	0.581833	N	N
POC1A	BIRC5	-0.158789	1.50666	0.787396	N	N
POC1A	BCL2L12	-0.158789	0.327086	0.597833	N	N
POC1A	WDR12	-0.158789	0.113296	0.662324	N	N
POC1A	RAD51	-0.158789	0.901814	0.761236	N	N
POC1A	WDR60	-0.158789	0.376969	0.15799	N	N
MAP3K6	EPHA1	0.480423	0.538721	-0.11013	N	N
MAP3K6	ZNF622	0.480423	-1.00687	-0.127228	N	N
MAP3K6	ADAM12	0.480423	1.15568	0.00312505	N	N
MAP3K6	MOSPD3	0.480423	-0.342249	-0.148278	N	N
MAP3K6	EGR4	0.480423	-0.0736202	0.288798	N	N
MAP3K6	DUSP16	0.480423	-0.460945	-0.0675432	N	N
SPOPL	DUSP16	0.344641	-0.460945	0.0324464	N	N
SPOPL	ZBED6	0.344641	0.647516	0.229932	N	N
SPOPL	EEF1G	0.344641	-0.0570617	0.0149426	N	N
SPOPL	EPN1	0.344641	-1.8803	-0.283647	N	N
SPOPL	ARHGAP20	0.344641	0.286974	-0.0812432	N	N
SPOPL	BTBD9	0.344641	-0.488331	0.119635	N	N
SPOPL	RNF7	0.344641	0.298938	0.0864278	N	N
SPOPL	DAPK1	0.344641	0.268452	0.192711	N	N
ZNF573	TBRG1	-0.0448994	-0.34969	0.333939	N	N
NEXN	RHOV	-0.0707254	0.935074	-0.161133	N	N
NEXN	CORO1C	-0.0707254	0.93425	0.0338385	N	N
NEXN	MFAP3L	-0.0707254	0.298298	-0.187458	N	N
NEXN	NMI	-0.0707254	0.84367	-0.21355	N	N
WDR60	CCDC39	0.376969	-0.146189	-0.0754494	N	N
WDR60	WNK1	0.376969	0.136252	0.0269688	N	N
WDR60	ZNF385D	0.376969	-0.419332	0.152578	N	N
WDR60	HSPB11	0.376969	0.423926	0.229726	N	N
WDR60	ACTL6A	0.376969	0.336146	0.0455557	N	N
WDR60	LMBR1	0.376969	0.434505	0.082578	N	N
SHC4	UBE2M	0.757654	0.68858	-0.0242254	N	N
SHC4	EPHA1	0.757654	0.538721	-0.0570723	N	N
SHC4	FRS2	0.757654	0.0602335	0.323109	N	N
SHC4	ARFGEF1	0.757654	0.0723431	-0.234373	N	N
SHC4	TIE1	0.757654	0.0409352	0.112718	N	N
SHC4	MED12L	0.757654	-0.18151	-0.146998	N	N
PRMT8	ZNF622	-0.978803	-1.00687	0.271893	N	N
PRMT8	ZNF385D	-0.978803	-0.419332	-0.0696782	N	N
PRMT8	RPL13A	-0.978803	-0.0260098	-0.0015214	N	N
PRMT8	IMP3	-0.978803	-0.399064	0.163735	N	N
PRMT8	NR2C1	-0.978803	0.219254	0.1577	N	N
PRMT8	GIMAP2	-0.978803	0.343862	-0.157455	N	N
PRMT8	EEF1G	-0.978803	-0.0570617	-0.0188036	N	N
PRMT8	WDR12	-0.978803	0.113296	0.24982	N	N
PRMT8	LSG1	-0.978803	0.129887	0.0169383	N	N
PRMT8	ACTL6A	-0.978803	0.336146	0.0482944	N	N
PRMT8	RAD51	-0.978803	0.901814	0.0801345	N	N
PRMT8	PTPRM	-0.978803	0.354366	-0.0543874	N	N
CTSK	CORO1C	1.28463	0.93425	0.010155	N	N
CTSK	ADAM12	1.28463	1.15568	0.488806	N	N
CTSK	BHLHE22	1.28463	0.0468037	0.605019	N	N
CTSK	AP2M1	1.28463	0.202353	0.212215	N	N
CTSK	WNT2B	1.28463	0.168715	0.2866	N	N
CTSK	CD27	1.28463	-1.07974	0.0517506	N	N
CTSK	RAB3D	1.28463	-2.14784	-0.347817	N	N
CTSK	OCLN	1.28463	0.000758032	-0.409685	N	N
CTSK	FGF23	1.28463	-0.196624	-0.232014	N	N
WNK1	FZD6	0.136252	0.257749	-0.0121293	N	N
WNK1	CLDN14	0.136252	-0.827096	-0.127234	N	N
WNK1	EGR4	0.136252	-0.0736202	0.0512886	N	N
WNK1	ATP11A	0.136252	1.06055	0.127212	N	N
FLRT3	FREM1	1.08658	-0.972709	-0.172468	N	N
FLRT3	RNPC3	1.08658	-0.668988	-0.282413	N	N
FLRT3	ZNF862	1.08658	-0.849741	-0.298738	N	N
FLRT3	RAP1B	1.08658	0.466198	0.0666808	N	N
FLRT3	PTPRG	1.08658	0.370996	-0.0149462	N	N
FLRT3	EPHA1	1.08658	0.538721	0.0397201	N	N
FLRT3	SNAPC4	1.08658	-0.00236721	0.133147	N	N
FLRT3	TIE1	1.08658	0.0409352	-0.18486	N	N
FLRT3	FGF23	1.08658	-0.196624	0.403285	N	N
NR2C1	ZNF385D	0.219254	-0.419332	-0.163102	N	N
NR2C1	EYA3	0.219254	-0.247345	0.0902905	N	N
RPL13	MPEG1	-0.208056	-0.300564	0.161774	N	N
RPL13	EIF5	-0.208056	-0.10629	0.124043	N	N
RPL13	DOHH	-0.208056	-0.467794	0.172872	N	N
RPL13	ZNF622	-0.208056	-1.00687	-0.217801	N	N
RPL13	RPL13A	-0.208056	-0.0260098	0.416727	N	N
RPL13	SURF6	-0.208056	-0.305186	0.0524698	N	N
RPL13	IMP3	-0.208056	-0.399064	0.107667	N	N
RPL13	MRPL12	-0.208056	0.262312	-0.402274	N	N
RPL13	LSG1	-0.208056	0.129887	-0.198573	N	N
RPL13	MYO1A	-0.208056	-2.36886	0.173584	N	N
RPL13	MRPL9	-0.208056	0.128279	-0.0995706	N	N
RPL13	EEF1G	-0.208056	-0.0570617	0.304874	N	N
RPL13	RPL39L	-0.208056	1.96607	-0.301941	N	N
RPL13	WDR12	-0.208056	0.113296	-0.226734	N	N
RPL13	ACTL6A	-0.208056	0.336146	-0.229169	N	N
MORN1	NUF2	-0.856498	1.98048	-0.0945485	N	N
RPL39L	EIF5	1.96607	-0.10629	0.196825	N	N
RPL39L	ZNF622	1.96607	-1.00687	0.0303821	N	N
RPL39L	RPL13A	1.96607	-0.0260098	-0.176133	N	N
RPL39L	SURF6	1.96607	-0.305186	0.230418	N	N
RPL39L	IMP3	1.96607	-0.399064	0.252248	N	N
RPL39L	MRPL12	1.96607	0.262312	0.675443	N	N
RPL39L	LSG1	1.96607	0.129887	0.411723	N	N
RPL39L	MRPL9	1.96607	0.128279	0.1764	N	N
RPL39L	EEF1G	1.96607	-0.0570617	-0.00289939	N	N
RPL39L	WDR12	1.96607	0.113296	0.608588	N	N
RPL39L	RAD51	1.96607	0.901814	0.728538	N	N
RPL39L	TOP3A	1.96607	-0.160693	0.665611	N	N
FREM1	EPHA1	-0.972709	0.538721	-0.254756	N	N
FREM1	PDGFC	-0.972709	0.828761	0.203987	N	N
FREM1	C16orf70	-0.972709	-0.0418557	-0.0591402	N	N
FREM1	ZBED6	-0.972709	0.647516	-0.214256	N	N
FREM1	FOXD4	-0.972709	0.0630297	-0.162901	N	N
FREM1	GRIA4	-0.972709	-0.143576	0.282311	N	N
FREM1	AUTS2	-0.972709	0.403604	0.216523	N	N
FREM1	ANKFN1	-0.972709	0.940515	-0.0910378	N	N
FREM1	ADAM12	-0.972709	1.15568	-0.0356101	N	N
C16orf70	LSG1	-0.0418557	0.129887	0.0610122	N	N
GRIA4	MYO1D	-0.143576	0.745184	-0.202379	N	N
GRIA4	RUNDC3A	-0.143576	-0.377663	0.201823	N	N
GRIA4	MED12L	-0.143576	-0.18151	0.0374641	N	N
GRIA4	AP2M1	-0.143576	0.202353	-0.123047	N	N
GRIA4	ARHGAP20	-0.143576	0.286974	0.192856	N	N
GRIA4	ADAM22	-0.143576	0.778098	0.278919	N	N
GRIA4	ALDOC	-0.143576	0.763976	-0.218687	N	N
GRIA4	PTPRG	-0.143576	0.370996	0.0938555	N	N
GRIA4	PTPRM	-0.143576	0.354366	0.0884342	N	N
GRIA4	VAT1L	-0.143576	-0.0426427	0.268174	N	N
FRS2	EPHA1	0.0602335	0.538721	-0.489391	N	N
FRS2	RAP1B	0.0602335	0.466198	0.431979	N	N
FRS2	EGR4	0.0602335	-0.0736202	-0.0495125	N	N
FRS2	PTPRM	0.0602335	0.354366	0.119851	N	N
FRS2	TIE1	0.0602335	0.0409352	0.033464	N	N
FRS2	FGF23	0.0602335	-0.196624	-0.0376269	N	N
FAM13B	CORO1C	-0.150701	0.93425	-0.375021	N	N
FAM13B	RHOV	-0.150701	0.935074	-0.395479	N	N
FAM13B	RAP1B	-0.150701	0.466198	0.273445	N	N
FAM13A	TMEM91	-1.15264	-0.503328	-0.11735	N	N
FAM13A	MYO1D	-1.15264	0.745184	-0.0562213	N	N
FAM13A	RHOV	-1.15264	0.935074	0.0588282	N	N
FAM13A	PDGFC	-1.15264	0.828761	-0.118503	N	N
FAM13A	ATP11A	-1.15264	1.06055	-0.102531	N	N
FAM13A	ADAMTS19	-1.15264	0.0742199	0.0608257	N	N
FAM13A	RTEL1	-1.15264	0.845966	-0.0481285	N	N
FAM13A	TRIM42	-1.15264	-0.493062	0.0815624	N	N
SRSF2	ZBED6	0.0143417	0.647516	-0.0928158	N	N
SRSF2	BCL2L12	0.0143417	0.327086	0.111693	N	N
SRSF2	RNPC3	0.0143417	-0.668988	0.247405	N	N
SRSF2	SAFB	0.0143417	-0.116028	0.271751	N	N
SRSF2	EIF5	0.0143417	-0.10629	0.0722274	N	N
SRSF2	EYA3	0.0143417	-0.247345	-0.202449	N	N
SRSF2	ACTL6A	0.0143417	0.336146	-0.0807363	N	N
EGR4	RASGRF2	-0.0736202	0.671538	0.0783657	N	N
EGR4	TBRG1	-0.0736202	-0.34969	-0.303969	N	N
EGR4	ZNF622	-0.0736202	-1.00687	-0.0961017	N	N
EGR4	GPR22	-0.0736202	-0.952725	-0.231373	N	N
EGR4	DUSP16	-0.0736202	-0.460945	-0.182989	N	N
PCDHAC1	PTPRG	-0.758616	0.370996	0.243645	N	N
PCDHAC1	NUF2	-0.758616	1.98048	0.0783917	N	N
PCDHAC1	PTPRM	-0.758616	0.354366	-0.029627	N	N
MADCAM1	CD27	-0.657309	-1.07974	0.339074	N	N
MADCAM1	CD69	-0.657309	-0.351134	0.391635	N	N
SURF6	WDR12	-0.305186	0.113296	0.190577	N	N
SURF6	SNAPC4	-0.305186	-0.00236721	0.0980924	N	N
SURF6	RPL13A	-0.305186	-0.0260098	-0.078225	N	N
SURF6	LSG1	-0.305186	0.129887	0.187021	N	N
SURF6	ZNF622	-0.305186	-1.00687	0.145875	N	N
SURF6	IMP3	-0.305186	-0.399064	0.394441	N	N
RAD51	BIRC5	0.901814	1.50666	0.818871	N	N
RAD51	EPHA1	0.901814	0.538721	-0.0856372	N	N
RAD51	ATP11A	0.901814	1.06055	0.153752	N	N
RAD51	RTEL1	0.901814	0.845966	0.35647	N	N
RAD51	RPL13A	0.901814	-0.0260098	-0.0795167	N	N
RAD51	SIRT3	0.901814	-0.942365	-0.0801885	N	N
RAD51	DAPK1	0.901814	0.268452	-0.264864	N	N
RAD51	NUF2	0.901814	1.98048	0.602623	N	N
RAD51	MRPL9	0.901814	0.128279	0.386749	N	N
RAD51	CEP152	0.901814	-0.135109	0.189814	N	N
RAD51	TOP3A	0.901814	-0.160693	0.481203	N	N
RAD51	WDR12	0.901814	0.113296	0.617627	N	N
RAD51	ACTL6A	0.901814	0.336146	0.596642	N	N
RAD51	EEF1G	0.901814	-0.0570617	0.0788241	N	N
SIKE1	BCL2L12	0.0425419	0.327086	0.319293	N	N
EPN1	AP2M1	-1.8803	0.202353	0.465439	N	N
EPN1	PLEKHG5	-1.8803	-0.469211	0.146942	N	N
EPN1	BAG6	-1.8803	0.146661	0.425764	N	N
EPN1	TGOLN2	-1.8803	0.0724608	0.202171	N	N
EPN1	PPP6R2	-1.8803	-0.549509	0.244478	N	N
EPN1	NEURL4	-1.8803	-0.321245	0.0585816	N	N
EPN1	OCLN	-1.8803	0.000758032	-0.0543001	N	N
EPN1	FNBP1	-1.8803	-0.0465128	0.331459	N	N
EPN1	TIE1	-1.8803	0.0409352	0.193177	N	N
EPN1	AGFG1	-1.8803	0.383261	-0.268697	N	N
GBP5	MPEG1	0.562905	-0.300564	0.531322	N	N
GBP5	BAG6	0.562905	0.146661	0.0506838	N	N
GBP5	MS4A6A	0.562905	-0.597064	0.142196	N	N
GBP5	NMI	0.562905	0.84367	0.343982	N	N
MRPL9	MRPL12	0.128279	0.262312	0.42825	N	N
MRPL9	WDR12	0.128279	0.113296	0.534881	N	N
MRPL9	USP15	0.128279	-0.035155	0.00546804	N	N
MRPL9	RPL13A	0.128279	-0.0260098	-0.125433	N	N
MRPL9	IMP3	0.128279	-0.399064	-0.0520046	N	N
UBE2M	TRIM42	0.68858	-0.493062	0.281483	N	N
UBE2M	ZBED6	0.68858	0.647516	0.0338449	N	N
UBE2M	BIRC5	0.68858	1.50666	0.783252	N	N
UBE2M	DOHH	0.68858	-0.467794	-0.0698169	N	N
UBE2M	MPEG1	0.68858	-0.300564	-0.260674	N	N
UBE2M	USP15	0.68858	-0.035155	-0.167611	N	N
UBE2M	RNF7	0.68858	0.298938	0.338582	N	N
UBE2M	RTEL1	0.68858	0.845966	0.287089	N	N
MED13L	AUTS2	-0.334042	0.403604	0.278439	N	N
MED13L	RASGRF2	-0.334042	0.671538	-0.0406941	N	N
MED13L	TBRG1	-0.334042	-0.34969	0.58783	N	N
MED13L	MED12L	-0.334042	-0.18151	-0.258453	N	N
MED13L	MOSPD3	-0.334042	-0.342249	0.0506898	N	N
MED13L	C17orf53	-0.334042	-0.965483	0.0479332	N	N
RHBDF1	RTEL1	0.703793	0.845966	0.293351	N	N
RHBDF1	MYO1D	0.703793	0.745184	0.347747	N	N
RHBDF1	MOSPD3	0.703793	-0.342249	0.0896814	N	N
RHBDF1	PDGFC	0.703793	0.828761	-0.000951657	N	N
RHBDF1	EREG	0.703793	1.98041	0.0896218	N	N
RHBDF1	MRPL12	0.703793	0.262312	-0.0615793	N	N
ASPRV1	DSG1	-0.257607	0.27806	0.196766	N	N
C17orf53	BIRC5	-0.965483	1.50666	0.289544	N	N
C17orf53	ATP11A	-0.965483	1.06055	-0.0171599	N	N
C17orf53	MED12L	-0.965483	-0.18151	-0.0347048	N	N
VAT1L	ATP11A	-0.0426427	1.06055	0.0187387	N	N
VAT1L	EEF1G	-0.0426427	-0.0570617	0.175881	N	N
VAT1L	MEGF10	-0.0426427	0.592766	0.162683	N	N
VAT1L	ALDOC	-0.0426427	0.763976	-0.224211	N	N
TOP3A	MLLT6	-0.160693	-0.46911	-0.241837	N	N
TOP3A	NUF2	-0.160693	1.98048	0.228869	N	N
TOP3A	RPL13A	-0.160693	-0.0260098	-0.0688325	N	N
TOP3A	RTEL1	-0.160693	0.845966	-0.00907315	N	N
TOP3A	SIRT3	-0.160693	-0.942365	0.224138	N	N
TOP3A	IMP3	-0.160693	-0.399064	0.144885	N	N
FGF23	WNT2B	-0.196624	0.168715	-0.111294	N	N
FGF23	TGOLN2	-0.196624	0.0724608	-0.0362224	N	N
FGF23	BTBD9	-0.196624	-0.488331	0.013231	N	N
FGF23	RASGRF2	-0.196624	0.671538	-0.155523	N	N
FGF23	TIE1	-0.196624	0.0409352	-0.0911028	N	N
AGFG1	FNBP1	0.383261	-0.0465128	-0.227886	N	N
AGFG1	TBRG1	0.383261	-0.34969	-0.261147	N	N
AGFG1	RAP1B	0.383261	0.466198	0.184356	N	N
AGFG1	ATP11A	0.383261	1.06055	0.183082	N	N
AGFG1	ADAMTS19	0.383261	0.0742199	-0.0798519	N	N
AGFG1	AP2M1	0.383261	0.202353	-0.256171	N	N
AGFG1	DENND2A	0.383261	0.0170353	0.0306581	N	N
AGFG1	TGOLN2	0.383261	0.0724608	-0.19377	N	N
AGFG1	CD27	0.383261	-1.07974	-0.135251	N	N
AGFG1	RHOV	0.383261	0.935074	0.0718788	N	N
AGFG1	LSG1	0.383261	0.129887	0.188659	N	N
AGFG1	HSPB11	0.383261	0.423926	0.307553	N	N
AGFG1	RAB3D	0.383261	-2.14784	0.0857807	N	N
AGFG1	ACTL6A	0.383261	0.336146	0.391232	N	N
BAG6	LSG1	0.146661	0.129887	-0.163767	N	N
BAG6	ALDOC	0.146661	0.763976	0.014049	N	N
BAG6	SIRT3	0.146661	-0.942365	0.244847	N	N
MYO1D	EFHD2	0.745184	0.215427	0.30282	N	N
MYO1D	RAP1B	0.745184	0.466198	-0.0644703	N	N
MYO1D	CORO1C	0.745184	0.93425	0.0675389	N	N
MYO1D	DAPK1	0.745184	0.268452	0.382741	N	N
MYO1D	MPEG1	0.745184	-0.300564	-0.229773	N	N
MYO1D	RHOV	0.745184	0.935074	-0.00471908	N	N
MYO1D	ARMC4	0.745184	-0.12113	0.0533554	N	N
MYO1D	PLEKHG5	0.745184	-0.469211	0.0758849	N	N
MYO1D	MEGF10	0.745184	0.592766	0.0650515	N	N
MYO1D	ACTL6A	0.745184	0.336146	0.0264224	N	N
MYO1A	EFHD2	-2.36886	0.215427	0.135922	N	N
MYO1A	CLDN14	-2.36886	-0.827096	-0.125195	N	N
MYO1A	RAP1B	-2.36886	0.466198	-0.0340755	N	N
MYO1A	CORO1C	-2.36886	0.93425	-0.0305427	N	N
MYO1A	COCH	-2.36886	-1.41888	0.207981	N	N
MYO1A	MPEG1	-2.36886	-0.300564	-0.0405498	N	N
MYO1A	RHOV	-2.36886	0.935074	-0.0915917	N	N
MYO1A	ARFGEF1	-2.36886	0.0723431	0.163687	N	N
MYO1A	PLEKHG5	-2.36886	-0.469211	-0.151088	N	N
MYO1A	MEGF10	-2.36886	0.592766	0.175725	N	N
MYO1A	ACTL6A	-2.36886	0.336146	-0.0842649	N	N
DOHH	MRPL12	-0.467794	0.262312	-0.0592564	N	N
DOHH	WDR12	-0.467794	0.113296	0.0879509	N	N
DOHH	ZNF622	-0.467794	-1.00687	0.211268	N	N
DOHH	EIF5	-0.467794	-0.10629	0.0754287	N	N
DOHH	LSG1	-0.467794	0.129887	-0.0482297	N	N
DOHH	IMP3	-0.467794	-0.399064	0.216478	N	N
DOHH	EEF1G	-0.467794	-0.0570617	0.286983	N	N
ADAMTS19	BTBD9	0.0742199	-0.488331	-0.0119146	N	N
ADAMTS19	MEGF10	0.0742199	0.592766	0.0209403	N	N
ADAMTS19	ATP11A	0.0742199	1.06055	0.0143836	N	N
APH1B	WDR12	0.118089	0.113296	0.0617544	N	N
RPL13A	BIRC5	-0.0260098	1.50666	-0.0309566	N	N
RPL13A	USP15	-0.0260098	-0.035155	0.088807	N	N
RPL13A	EIF5	-0.0260098	-0.10629	-0.0319025	N	N
RPL13A	ZNF622	-0.0260098	-1.00687	-0.00387245	N	N
RPL13A	ACTL6A	-0.0260098	0.336146	-0.0669866	N	N
RPL13A	DAPK1	-0.0260098	0.268452	-0.0177134	N	N
RPL13A	IMP3	-0.0260098	-0.399064	0.0414381	N	N
RPL13A	LSG1	-0.0260098	0.129887	-0.0423045	N	N
RPL13A	ERP44	-0.0260098	-0.838015	-0.0960348	N	N
RPL13A	WDR12	-0.0260098	0.113296	-0.0153251	N	N
RPL13A	EREG	-0.0260098	1.98041	-0.0883758	N	N
RPL13A	EEF1G	-0.0260098	-0.0570617	0.459145	N	N
RPL13A	MRPL12	-0.0260098	0.262312	-0.299204	N	N
STOX1	PSG9	-0.321664	-0.394243	-0.097938	N	N
STOX1	FOXD4	-0.321664	0.0630297	0.271423	N	N
STOX1	ARHGAP20	-0.321664	0.286974	-0.264939	N	N
STOX1	NUF2	-0.321664	1.98048	0.348282	N	N
DSG1	RHOV	0.27806	0.935074	-0.00352509	N	N
DSG1	PTPRG	0.27806	0.370996	0.0496484	N	N
DSG1	ARHGAP20	0.27806	0.286974	0.132443	N	N
DSG1	OCLN	0.27806	0.000758032	0.183088	N	N
DSG1	BAIAP2	0.27806	0.566652	0.0999814	N	N
DSG1	PTPRM	0.27806	0.354366	-0.100462	N	N
COCH	DEGS1	-1.41888	0.542059	-0.0948939	N	N
COCH	FZD6	-1.41888	0.257749	-0.134756	N	N
COCH	CLDN14	-1.41888	-0.827096	-0.110155	N	N
COCH	AP4S1	-1.41888	0.0585659	-0.395335	N	N
ZBED2	ZBED6	3.24256	0.647516	0.0916849	N	N
CCDC39	ARMC4	-0.146189	-0.12113	-0.120626	N	N
ZBED6	ZBED6	0.647516	0.647516	1	N	N
ZBED6	SAFB	0.647516	-0.116028	0.215933	N	N
ZBED6	ZC3HAV1L	0.647516	0.82478	0.0668995	N	N
ZBED6	EEF1G	0.647516	-0.0570617	0.000811435	N	N
FOXD4	SIRT3	0.0630297	-0.942365	0.145227	N	N
FOXD4	HSPB11	0.0630297	0.423926	0.0186364	N	N
CD69	PSG9	-0.351134	-0.394243	-0.0517101	N	N
CD69	AP2M1	-0.351134	0.202353	0.29273	N	N
CD69	BTN3A1	-0.351134	-0.255976	0.420716	N	N
CD69	TNXB	-0.351134	-0.931746	0.21509	N	N
CD69	CD27	-0.351134	-1.07974	0.627515	N	N
ZC3HAV1L	EIF5	0.82478	-0.10629	-0.0289344	N	N
ADAM22	SLC25A40	0.778098	0.137827	0.0344146	N	N
ADAM22	SLC25A39	0.778098	-0.583569	-0.212689	N	N
ADAM22	ADAM12	0.778098	1.15568	0.110909	N	N
ADAM22	ARMC4	0.778098	-0.12113	-0.312268	N	N
OCLN	EPHA1	0.000758032	0.538721	0.346584	N	N
OCLN	ATP11A	0.000758032	1.06055	0.341399	N	N
OCLN	ACTL6A	0.000758032	0.336146	0.182821	N	N
OCLN	CD27	0.000758032	-1.07974	-0.289749	N	N
OCLN	CLDN14	0.000758032	-0.827096	0.147231	N	N
OCLN	TGOLN2	0.000758032	0.0724608	0.356111	N	N
OCLN	WNT2B	0.000758032	0.168715	2.69e-05	N	N
OCLN	SAFB	0.000758032	-0.116028	0.154259	N	N
OCLN	BAIAP2	0.000758032	0.566652	0.0817947	N	N
GLCE	WWC2	0.862707	-0.419735	-0.257306	N	N
WDR12	MRPL12	0.113296	0.262312	0.600607	N	N
WDR12	ZNF622	0.113296	-1.00687	0.186187	N	N
WDR12	IMP3	0.113296	-0.399064	0.0735714	N	N
WDR12	NUF2	0.113296	1.98048	0.691563	N	N
WDR12	SAFB	0.113296	-0.116028	0.140385	N	N
WDR12	LSG1	0.113296	0.129887	0.39875	N	N
WDR12	ACTL6A	0.113296	0.336146	0.551067	N	N
WDR12	EEF1G	0.113296	-0.0570617	0.152564	N	N
EREG	PDGFC	1.98041	0.828761	-0.148954	N	N
EREG	BIRC5	1.98041	1.50666	0.362786	N	N
EREG	ADAM12	1.98041	1.15568	0.107082	N	N
NMI	CORO1C	0.84367	0.93425	-0.0590139	N	N
EFHD2	SLC25A40	0.215427	0.137827	-0.0678207	N	N
EFHD2	MRPL12	0.215427	0.262312	0.0888378	N	N
EFHD2	MEGF10	0.215427	0.592766	0.0123183	N	N
EFHD2	SLC25A39	0.215427	-0.583569	0.273256	N	N
IMP3	EIF5	-0.399064	-0.10629	0.328289	N	N
IMP3	ZNF622	-0.399064	-1.00687	0.0358568	N	N
IMP3	LSG1	-0.399064	0.129887	0.139416	N	N
IMP3	EEF1G	-0.399064	-0.0570617	-0.168112	N	N
IMP3	MRPL12	-0.399064	0.262312	0.25907	N	N
BIRC5	FNBP1	1.50666	-0.0465128	-0.353786	N	N
BIRC5	EIF5	1.50666	-0.10629	0.122401	N	N
BIRC5	G6PC3	1.50666	-0.0548483	0.304692	N	N
BIRC5	TNXB	1.50666	-0.931746	-0.240879	N	N
BIRC5	DAPK1	1.50666	0.268452	-0.314925	N	N
BIRC5	PDGFC	1.50666	0.828761	-0.256485	N	N
BIRC5	NUF2	1.50666	1.98048	0.704572	N	N
BIRC5	BCL2L12	1.50666	0.327086	0.739016	N	N
EIF5	AP4S1	-0.10629	0.0585659	0.090187	N	N
EIF5	MRPL12	-0.10629	0.262312	0.0272791	N	N
EIF5	RHOV	-0.10629	0.935074	-0.116834	N	N
EIF5	LSG1	-0.10629	0.129887	0.0715754	N	N
EIF5	EEF1G	-0.10629	-0.0570617	-0.0896607	N	N
MOSPD3	EPHA1	-0.342249	0.538721	0.103698	N	N
MOSPD3	AUTS2	-0.342249	0.403604	0.0481509	N	N
MOSPD3	MPEG1	-0.342249	-0.300564	-0.0385199	N	N
MOSPD3	SIRT3	-0.342249	-0.942365	0.285475	N	N
CORO1C	FNBP1	0.93425	-0.0465128	-0.12478	N	N
CORO1C	RAP1B	0.93425	0.466198	0.293385	N	N
CORO1C	AP2M1	0.93425	0.202353	-0.148153	N	N
CORO1C	DAPK1	0.93425	0.268452	0.0333042	N	N
CORO1C	DUSP16	0.93425	-0.460945	-0.177711	N	N
CORO1C	EEF1G	0.93425	-0.0570617	-0.116508	N	N
CORO1C	MEGF10	0.93425	0.592766	0.250114	N	N
CORO1C	HSPB11	0.93425	0.423926	0.058833	N	N
ATP11A	SLC25A39	1.06055	-0.583569	-0.0759479	N	N
ATP11A	BHLHE22	1.06055	0.0468037	-0.101533	N	N
ATP11A	ARFGEF1	1.06055	0.0723431	0.199342	N	N
ATP11A	SLC25A40	1.06055	0.137827	0.0362745	N	N
ATP11A	DEGS1	1.06055	0.542059	0.00945403	N	N
ATP11A	EEF1G	1.06055	-0.0570617	-0.122809	N	N
ATP11A	ACTL6A	1.06055	0.336146	0.223799	N	N
MLLT6	WNT2B	-0.46911	0.168715	-0.130772	N	N
MLLT6	FZD6	-0.46911	0.257749	-0.188781	N	N
MLLT6	FNBP1	-0.46911	-0.0465128	0.373789	N	N
MLLT6	ARHGAP20	-0.46911	0.286974	-0.0119975	N	N
MLLT6	EYA3	-0.46911	-0.247345	-0.237198	N	N
MLLT6	DEGS1	-0.46911	0.542059	-0.0404756	N	N
TGOLN2	DENND2A	0.0724608	0.0170353	-0.106396	N	N
TGOLN2	COG6	0.0724608	-0.468128	-0.0813453	N	N
TGOLN2	AP2M1	0.0724608	0.202353	-0.0210374	N	N
TGOLN2	FNBP1	0.0724608	-0.0465128	0.0339847	N	N
TGOLN2	RAB3D	0.0724608	-2.14784	0.05107	N	N
EYA3	PDGFC	-0.247345	0.828761	-0.0951833	N	N
EYA3	RAP1B	-0.247345	0.466198	0.142422	N	N
EYA3	PTPRM	-0.247345	0.354366	0.0590016	N	N
WNT2B	EPHA1	0.168715	0.538721	-0.0603277	N	N
WNT2B	LMBR1	0.168715	0.434505	0.104728	N	N
WNT2B	FZD6	0.168715	0.257749	-0.173794	N	N
WNT2B	TBRG1	0.168715	-0.34969	0.0981471	N	N
WNT2B	RHOV	0.168715	0.935074	-0.169324	N	N
CD27	BTN3A1	-1.07974	-0.255976	0.476795	N	N
PPP6R2	CEP152	-0.549509	-0.135109	-0.0151521	N	N
PPP6R2	RASGRF2	-0.549509	0.671538	-0.210516	N	N
PPP6R2	ZNF622	-0.549509	-1.00687	-0.217445	N	N
PPP6R2	DUSP16	-0.549509	-0.460945	0.193987	N	N
ALDOC	AUTS2	0.763976	0.403604	-0.114016	N	N
ALDOC	ERP44	0.763976	-0.838015	-0.0268723	N	N
ALDOC	G6PC3	0.763976	-0.0548483	-0.01317	N	N
ALDOC	ACTL6A	0.763976	0.336146	0.185739	N	N
DUSP16	PTPRG	-0.460945	0.370996	0.0658237	N	N
DUSP16	LSG1	-0.460945	0.129887	0.000744841	N	N
TIE1	MPEG1	0.0409352	-0.300564	0.672226	N	N
TIE1	PDGFC	0.0409352	0.828761	-0.167886	N	N
TIE1	EPHA1	0.0409352	0.538721	-0.125071	N	N
TIE1	PTPRG	0.0409352	0.370996	0.12051	N	N
ZNF862	PLEKHG5	-0.849741	-0.469211	-0.159101	N	N
ZNF862	TBRG1	-0.849741	-0.34969	0.687226	N	N
ZNF862	MEGF10	-0.849741	0.592766	-0.0422009	N	N
ZNF862	MED12L	-0.849741	-0.18151	-0.150138	N	N
ANKFN1	PTPRM	0.940515	0.354366	-0.0367357	N	N
HSPB11	NUF2	0.423926	1.98048	0.400042	N	N
HSPB11	RAP1B	0.423926	0.466198	0.116465	N	N
HSPB11	ACTL6A	0.423926	0.336146	0.471253	N	N
HSPB11	RNF7	0.423926	0.298938	0.502214	N	N
ZFAND6	RAP1B	0.0967081	0.466198	-0.0688449	N	N
DMGDH	SIRT3	1.05403	-0.942365	0.206783	N	N
ZNF140	TBRG1	-0.0617553	-0.34969	0.0124494	N	N
SLC39A10	SLC25A40	1.28022	0.137827	0.0142841	N	N
SLC39A10	FZD6	1.28022	0.257749	0.186342	N	N
SLC39A10	PTPRG	1.28022	0.370996	0.207546	N	N
SLC39A10	SLC25A39	1.28022	-0.583569	-0.255372	N	N
WWC2	MS4A6A	-0.419735	-0.597064	0.217938	N	N
ARHGAP20	RHOV	0.286974	0.935074	-0.105101	N	N
ARHGAP20	BCL2L12	0.286974	0.327086	-0.250201	N	N
ARHGAP20	PLEKHG5	0.286974	-0.469211	0.0639874	N	N
ARHGAP20	RAP1B	0.286974	0.466198	0.232603	N	N
ARHGAP20	TMEM9B	0.286974	0.101916	-0.15841	N	N
MPEG1	BTN3A1	-0.300564	-0.255976	0.444755	N	N
MPEG1	MS4A6A	-0.300564	-0.597064	0.52725	N	N
NUF2	BCL2L12	1.98048	0.327086	0.597931	N	N
NUF2	CEP152	1.98048	-0.135109	0.34524	N	N
NUF2	ACTL6A	1.98048	0.336146	0.542309	N	N
SAFB	ACTL6A	-0.116028	0.336146	0.0877572	N	N
COG6	SIRT3	-0.468128	-0.942365	-0.0813474	N	N
COG6	EEF1G	-0.468128	-0.0570617	0.0273843	N	N
COG6	ARFGEF1	-0.468128	0.0723431	-0.0441607	N	N
RAP1B	FNBP1	0.466198	-0.0465128	0.279104	N	N
RAP1B	DAPK1	0.466198	0.268452	-0.103856	N	N
RAP1B	AP4S1	0.466198	0.0585659	0.265452	N	N
RAP1B	TXNL1	0.466198	-0.731756	-0.164349	N	N
RAP1B	RAB3D	0.466198	-2.14784	-0.288204	N	N
RAP1B	EPHA1	0.466198	0.538721	-0.208894	N	N
RAP1B	RASGRF2	0.466198	0.671538	0.235385	N	N
RAP1B	PLEKHG5	0.466198	-0.469211	-0.0230487	N	N
RAP1B	ARFGEF1	0.466198	0.0723431	0.0257136	N	N
RAP1B	BAIAP2	0.466198	0.566652	0.0440679	N	N
LSG1	BAIAP2	0.129887	0.566652	0.323876	N	N
LSG1	ZNF622	0.129887	-1.00687	-0.0426829	N	N
LSG1	ARFGEF1	0.129887	0.0723431	-0.1077	N	N
LSG1	SNAPC4	0.129887	-0.00236721	0.270767	N	N
LSG1	DEGS1	0.129887	0.542059	0.177605	N	N
LSG1	MRPL12	0.129887	0.262312	0.479838	N	N
LSG1	AUTS2	0.129887	0.403604	0.0224958	N	N
SNAPC4	TBRG1	-0.00236721	-0.34969	0.0649177	N	N
SNAPC4	RNPC3	-0.00236721	-0.668988	-0.0740922	N	N
SNAPC4	ZNF622	-0.00236721	-1.00687	0.0986032	N	N
SNAPC4	NEURL4	-0.00236721	-0.321245	0.0956611	N	N
GPR22	TMEM9B	-0.952725	0.101916	-0.162784	N	N
TRNP1	TMEM91	1.59301	-0.503328	-0.204329	N	N
TRNP1	BHLHE22	1.59301	0.0468037	-0.154791	N	N
EEF1G	DAPK1	-0.0570617	0.268452	-0.233715	N	N
EEF1G	AP2M1	-0.0570617	0.202353	0.348062	N	N
EEF1G	ACTL6A	-0.0570617	0.336146	-0.030272	N	N
EEF1G	ERP44	-0.0570617	-0.838015	-0.217004	N	N
EEF1G	MRPL12	-0.0570617	0.262312	-0.121428	N	N
EEF1G	BCL2L12	-0.0570617	0.327086	0.00907355	N	N
MEGF10	EPHA1	0.592766	0.538721	-0.0600014	N	N
MEGF10	AP2M1	0.592766	0.202353	-0.214382	N	N
RNF7	RASGRF2	0.298938	0.671538	0.061581	N	N
RNF7	ERP44	0.298938	-0.838015	-0.198261	N	N
RNF7	BTBD9	0.298938	-0.488331	-0.249624	N	N
RNF7	USP15	0.298938	-0.035155	-0.0294992	N	N
TBRG1	AUTS2	-0.34969	0.403604	0.386933	N	N
TBRG1	CLDN14	-0.34969	-0.827096	-0.196752	N	N
TBRG1	MED12L	-0.34969	-0.18151	-0.18086	N	N
TBRG1	ZNF418	-0.34969	0.0287929	0.0336768	N	N
TBRG1	SIRT3	-0.34969	-0.942365	0.0731128	N	N
G6PC3	RTEL1	-0.0548483	0.845966	0.143229	N	N
SLC25A39	RUNDC3A	-0.583569	-0.377663	0.0140694	N	N
SLC25A39	SLC25A45	-0.583569	-2.50057	-0.00580172	N	N
AP4S1	RHOV	0.0585659	0.935074	-0.0779575	N	N
AP4S1	AP2M1	0.0585659	0.202353	-0.335062	N	N
MED12L	RASGRF2	-0.18151	0.671538	-0.0749642	N	N
MED12L	EPHA1	-0.18151	0.538721	0.198876	N	N
SIRT3	SLC25A45	-0.942365	-2.50057	0.475571	N	N
MRPL12	RTEL1	0.262312	0.845966	0.310701	N	N
MRPL12	SLC25A45	0.262312	-2.50057	-0.191927	N	N
MRPL12	BCL2L12	0.262312	0.327086	0.615198	N	N
RHOV	FNBP1	0.935074	-0.0465128	-0.26731	N	N
RHOV	FZD6	0.935074	0.257749	0.289031	N	N
RHOV	DAPK1	0.935074	0.268452	-0.0425694	N	N
RHOV	EPHA1	0.935074	0.538721	0.0156901	N	N
RHOV	RASGRF2	0.935074	0.671538	0.00953237	N	N
RHOV	PLEKHG5	0.935074	-0.469211	-0.0397044	N	N
RHOV	ARFGEF1	0.935074	0.0723431	-0.0216021	N	N
RHOV	BAIAP2	0.935074	0.566652	0.218857	N	N
SLC25A40	SLC25A45	0.137827	-2.50057	-0.0223082	N	N
SLC25A40	FNBP1	0.137827	-0.0465128	0.0837776	N	N
MS4A6A	EMILIN2	-0.597064	0.641183	0.0449729	N	N
MS4A6A	EPHA1	-0.597064	0.538721	-0.166845	N	N
BTBD9	AUTS2	-0.488331	0.403604	0.253048	N	N
BAIAP2	FNBP1	0.566652	-0.0465128	-0.252888	N	N
[truncated: 694 more rows]

## Sheet: TFRC_cell-line_subnetwork
Supplementary table 2.2 (stable 2.2) : subnetwork members in TFRB cell lines
Gene1	Gene2	G1_Weight	G2_Weight	Edge_Weight	IS_FDA_target_G1	IS_FDA_target_G2
HIST1H4C	TRIM42	0.285108	-0.0861663	-0.0494868	N	N
HIST1H4C	TBRG1	0.285108	0.0390368	-0.0155948	N	N
HIST1H4C	BIRC5	0.285108	1.50869	0.286403	N	N
HIST1H4C	HIC1	0.285108	0.104524	-0.0257944	N	N
HIST1H4C	SKP1	0.285108	0.743438	0.203208	N	N
HIST1H4C	GATA2	0.285108	-0.219154	-0.131349	N	N
HIST1H4C	MLLT6	0.285108	0.0823096	-0.0288904	N	N
HIST1H4C	NUF2	0.285108	1.40399	0.247466	N	N
HIST1H4C	FAM173B	0.285108	0.0161062	0.00611221	N	N
HIST1H4C	EGR4	0.285108	0.0265197	-0.0119762	N	N
HIST1H4C	FBXL17	0.285108	-0.0638606	0.165936	N	N
HIST1H4C	APCS	0.285108	0.195105	-0.192531	N	N
HIST1H4C	DAPK1	0.285108	0.00469035	-0.115227	N	N
HIST1H4C	SIRT3	0.285108	0.0155853	-0.165344	N	N
HIST1H4C	PRMT8	0.285108	-0.166859	-0.0482694	N	N
HIST1H4C	CTSK	0.285108	0.177771	0.0322939	N	N
HIST1H4C	BUB1	0.285108	0.75053	0.187826	N	N
HIST1H4C	APPBP2	0.285108	-0.0593744	0.140681	N	N
HIST1H4C	SH3RF1	0.285108	-0.177505	0.0379489	N	N
HIST1H4C	CD69	0.285108	-0.210291	-0.120199	N	N
HIST1H4C	HIST1H3H	0.285108	0.221802	0.0618369	N	N
HIST1H4C	UBE2M	0.285108	1.41626	-0.0664846	N	N
HIST1H4C	FKBPL	0.285108	0.168676	0.0608392	N	N
HIST1H4C	SRRT	0.285108	0.755487	-0.176596	N	N
HIST1H4C	PRDM6	0.285108	0.0152505	-0.220038	N	N
HIST1H4C	ACTL6A	0.285108	1.36094	0.0504641	N	N
HIST1H4C	RAD51	0.285108	1.09318	0.15707	N	N
HIST1H4C	TOP3A	0.285108	1.18026	0.00469407	N	N
TLCD2	MOSPD3	-0.0329311	-0.124196	-0.0045995	N	N
PSG11	STOX1	-0.0359351	-0.178726	0.18616	N	N
PSG11	CD69	-0.0359351	-0.210291	-0.263857	N	N
PSG11	PSG9	-0.0359351	0.0381388	-0.00778932	N	N
STK11	PCK2	0.391808	0.00635127	-0.0624644	N	N
STK11	SIRT3	0.391808	0.0155853	0.295387	N	N
STK11	DIRAS1	0.391808	0.0383385	0.229227	N	N
STK11	SESN1	0.391808	-0.0125326	-0.000490951	N	N
STK11	BIRC5	0.391808	1.50869	-0.0530383	N	N
STK11	SMAD7	0.391808	-0.0362264	0.106176	N	N
STK11	RAP1B	0.391808	0.163721	0.0095799	N	N
STK11	USP6	0.391808	0.319822	-0.0608203	N	N
STK11	FRS2	0.391808	-0.171607	0.00591791	N	N
STK11	PKDCC	0.391808	0.0773427	0.0630169	N	N
STK11	ATP11A	0.391808	-0.0410204	-0.201464	N	N
STK11	ADD3	0.391808	-0.0696676	-0.0924584	N	N
STK11	EEF2K	0.391808	-0.0120589	-0.311623	N	N
STK11	DUSP16	0.391808	0.104282	0.0510807	N	N
STK11	HIC1	0.391808	0.104524	0.0692505	N	N
STK11	SKP1	0.391808	0.743438	-0.0428553	N	N
STK11	AP2M1	0.391808	0.953627	0.21327	N	N
STK11	DVL3	0.391808	0.268726	-0.0816296	N	N
STK11	NF2	0.391808	-0.0630988	0.258004	N	N
STK11	FBXL17	0.391808	-0.0638606	-0.0399084	N	N
STK11	DAPK1	0.391808	0.00469035	-0.0485516	N	N
STK11	CADM1	0.391808	0.0800061	-0.12835	N	N
STK11	MRPL12	0.391808	0.84566	0.198131	N	N
STK11	BUB1	0.391808	0.75053	0.294642	N	N
STK11	PARD3B	0.391808	0.0149929	0.043068	N	N
STK11	EPN1	0.391808	-0.0174465	0.409007	N	N
STK11	RHOV	0.391808	-0.133349	-0.438847	N	N
STK11	SMAD1	0.391808	-0.0214786	-0.106346	N	N
STK11	DAP3	0.391808	0.540567	0.0645018	N	N
STK11	SLC2A12	0.391808	0.143391	-0.0702071	N	N
STK11	EPHA1	0.391808	0.137384	0.136056	N	N
STK11	USP15	0.391808	-0.00207445	-0.304603	N	N
STK11	OCLN	0.391808	0.0377173	0.214843	N	N
STK11	PIK3C3	0.391808	1.10265	0.0655771	N	N
STK11	GATA2	0.391808	-0.219154	0.182907	N	N
STK11	NOTCH3	0.391808	0.071549	-0.0352218	N	N
STK11	RAD51	0.391808	1.09318	-0.0401485	N	N
STK11	RNPC3	0.391808	1.68747	-0.192754	N	N
STK11	BIRC2	0.391808	0.209504	-0.322509	N	N
STK11	SURF6	0.391808	0.81178	0.325204	N	N
STK11	EIF4A1	0.391808	1.48435	0.00868358	N	N
TMCO4	AP4S1	0.180054	0.267538	-0.168717	N	N
TMCO4	GRHPR	0.180054	0.170734	-0.01497	N	N
TMCO4	MYO1D	0.180054	0.130529	0.232166	N	N
TMCO4	FZD6	0.180054	-0.0686885	0.192083	N	N
TMCO4	MYO1A	0.180054	0.173289	0.0623473	N	N
EEF2K	ALPK3	-0.0120589	-0.0852137	-0.230475	N	N
EEF2K	SESN1	-0.0120589	-0.0125326	0.135051	N	N
EEF2K	DDX10	-0.0120589	1.30637	0.180196	N	N
EEF2K	SKP1	-0.0120589	0.743438	0.0557989	N	N
EEF2K	EIF5	-0.0120589	1.35907	-0.124317	N	N
EEF2K	MYO1A	-0.0120589	0.173289	0.266606	N	N
EEF2K	CSRP2	-0.0120589	-0.0371427	0.178686	N	N
EEF2K	EIF4A1	-0.0120589	1.48435	0.121226	N	N
LHX4	TRNP1	0.204691	0.398443	0.0511274	N	N
LHX4	NTNG1	0.204691	-0.0727297	-0.0583498	N	N
LHX4	SLC17A7	0.204691	0.0847926	0.138914	N	N
LHX4	BHLHE22	0.204691	0.117603	0.138717	N	N
LHX4	SIX2	0.204691	-0.0881539	-0.00917354	N	N
LHX4	GATA2	0.204691	-0.219154	-0.0957276	N	N
LHX4	CTTNBP2NL	0.204691	0.0132459	-0.141905	N	N
NTNG1	AUTS2	-0.0727297	0.175227	-0.0317419	N	N
NTNG1	MYO1D	-0.0727297	0.130529	0.117204	N	N
NTNG1	MYO1A	-0.0727297	0.173289	-0.10021	N	N
NTNG1	CORO1C	-0.0727297	0.111027	-0.154111	N	N
NTNG1	SEMA6A	-0.0727297	-0.0247397	-0.0573773	N	N
NTNG1	BHLHE22	-0.0727297	0.117603	-0.131061	N	N
NTNG1	VNN1	-0.0727297	-0.0200077	-0.004633	N	N
NTNG1	FLRT3	-0.0727297	-0.150916	-0.0956338	N	N
NTNG1	EPHA1	-0.0727297	0.137384	-0.0289074	N	N
NTNG1	PIK3C3	-0.0727297	1.10265	-0.103604	N	N
NTNG1	KCNH5	-0.0727297	0.053827	-0.147333	N	N
NTNG1	SLC17A7	-0.0727297	0.0847926	-0.213245	N	N
NTNG1	MEGF10	-0.0727297	-0.0955894	0.234793	N	N
NTNG1	BTBD9	-0.0727297	0.309757	-0.0300838	N	N
NTNG1	PTPRM	-0.0727297	0.107247	0.224489	N	N
NTNG1	TIE1	-0.0727297	0.242536	-0.0885139	N	N
NTNG1	CTTNBP2NL	-0.0727297	0.0132459	-0.0972297	N	N
SAMD11	CASC3	0.120242	0.232962	0.380918	N	N
SAMD11	NR2C1	0.120242	0.106343	-0.114127	N	N
SAMD11	NFATC3	0.120242	0.132408	0.0664329	N	N
SAMD11	ATP11A	0.120242	-0.0410204	-0.0511643	N	N
RPF2	GRHPR	0.967634	0.170734	0.435655	N	N
RPF2	EIF5	0.967634	1.35907	0.272123	N	N
RPF2	DOCK4	0.967634	0.00757983	0.128789	N	N
RPF2	DOHH	0.967634	0.770354	0.329815	N	N
RPF2	MTIF2	0.967634	0.106978	0.197218	N	N
RPF2	ERH	0.967634	1.40805	0.0135429	N	N
RPF2	DDX10	0.967634	1.30637	0.12474	N	N
RPF2	FAM173B	0.967634	0.0161062	-0.0380002	N	N
RPF2	ZNF622	0.967634	0.403843	0.132319	N	N
RPF2	RPL13A	0.967634	0.438558	-0.0196313	N	N
RPF2	SURF6	0.967634	0.81178	-0.0416787	N	N
RPF2	PUS7L	0.967634	-0.0324747	0.167172	N	N
RPF2	IMP3	0.967634	1.23284	0.0421643	N	N
RPF2	PRMT8	0.967634	-0.166859	-0.016393	N	N
RPF2	SLC2A12	0.967634	0.143391	-0.0359128	N	N
RPF2	DAP3	0.967634	0.540567	0.251916	N	N
RPF2	LSG1	0.967634	1.03174	0.227201	N	N
RPF2	RPL13	0.967634	1.20564	-0.0587859	N	N
RPF2	EEF1G	0.967634	0.956792	-0.100725	N	N
RPF2	RPL39L	0.967634	-0.0505951	0.273477	N	N
RPF2	WDR12	0.967634	1.25508	0.315815	N	N
RPF2	ACTL6A	0.967634	1.36094	0.191614	N	N
RPF2	WDR33	0.967634	0.565525	0.135586	N	N
RPF2	MRPL12	0.967634	0.84566	0.325207	N	N
RPF2	EIF4A1	0.967634	1.48435	0.377287	N	N
ZC3H13	ARFGEF1	0.410671	0.111192	0.100193	N	N
ZC3H13	ZBED6	0.410671	0.0686935	0.0990269	N	N
ZC3H13	DDX10	0.410671	1.30637	0.0228337	N	N
ZC3H13	SRSF2	0.410671	1.77027	-0.108113	N	N
ZC3H13	SRRT	0.410671	0.755487	-0.271379	N	N
ZC3H13	SAFB	0.410671	0.16087	0.174239	N	N
ZC3H13	CASC3	0.410671	0.232962	-0.0582145	N	N
ZC3H13	EIF4A1	0.410671	1.48435	0.0090479	N	N
ZC3H13	FBXL17	0.410671	-0.0638606	0.408055	N	N
ZC3H13	USP15	0.410671	-0.00207445	0.302754	N	N
ZC3H13	ERH	0.410671	1.40805	-0.246825	N	N
ZC3H13	CBLL1	0.410671	0.606938	-0.152853	N	N
BANK1	TNXB	0.118858	0.268914	-0.15712	N	N
BANK1	BDH2	0.118858	0.259781	0.166462	N	N
BANK1	BIRC5	0.118858	1.50869	-0.0745039	N	N
BANK1	CD27	0.118858	0.264148	0.0718503	N	N
BANK1	APCS	0.118858	0.195105	-0.123407	N	N
BANK1	TIE1	0.118858	0.242536	-0.142254	N	N
METTL16	MOSPD3	1.43192	-0.124196	-0.0374392	N	N
METTL16	C3orf52	1.43192	-0.0840986	-0.191614	N	N
METTL16	SLC2A12	1.43192	0.143391	0.0429887	N	N
IFNA16	PLA2G5	-0.173971	0.0411502	-0.0609765	N	N
IFNA16	UGT2A3	-0.173971	0.0516702	0.252618	N	N
SLC45A4	PCK2	-0.0246168	0.00635127	0.384791	N	N
SLC45A4	SLC2A12	-0.0246168	0.143391	0.0232948	N	N
SLC45A4	CYB5B	-0.0246168	0.320899	-0.0968248	N	N
PTGR1	FREM1	0.118899	-0.0392004	0.0191878	N	N
PTGR1	UXS1	0.118899	0.675624	0.0224289	N	N
PTGR1	PTGES2	0.118899	0.257172	-0.16068	N	N
PTGR1	TXNL1	0.118899	0.173745	-0.0548823	N	N
PTGR1	RPL39L	0.118899	-0.0505951	-0.0506091	N	N
PTGR1	ALOX15	0.118899	0.147605	0.0383874	N	N
PTGR1	HSD17B8	0.118899	-0.106186	-0.102636	N	N
PTGR1	YLPM1	0.118899	0.185668	0.0844493	N	N
PTGR1	PLA2G5	0.118899	0.0411502	-0.218496	N	N
PTGR1	EEF1G	0.118899	0.956792	0.0801062	N	N
PTGR1	VAT1L	0.118899	-0.0409432	-0.184651	N	N
PIK3C3	FNBP1	1.10265	0.180703	0.375797	N	N
PIK3C3	DIRAS1	1.10265	0.0383385	0.26305	N	N
PIK3C3	SESN1	1.10265	-0.0125326	0.18715	N	N
PIK3C3	TBRG1	1.10265	0.0390368	0.159884	N	N
PIK3C3	UGT2A3	1.10265	0.0516702	0.01188	N	N
PIK3C3	RAP1B	1.10265	0.163721	0.330201	N	N
PIK3C3	USP6	1.10265	0.319822	0.144057	N	N
PIK3C3	HELZ	1.10265	0.030852	0.178387	N	N
PIK3C3	MOSPD3	1.10265	-0.124196	0.0972302	N	N
PIK3C3	PKDCC	1.10265	0.0773427	0.133679	N	N
PIK3C3	ATP11A	1.10265	-0.0410204	-0.165582	N	N
PIK3C3	SKP1	1.10265	0.743438	0.31398	N	N
PIK3C3	WWC2	1.10265	-0.0413954	0.0849714	N	N
PIK3C3	TGOLN2	1.10265	0.112572	0.164745	N	N
PIK3C3	NEURL4	1.10265	0.0353953	-0.176718	N	N
PIK3C3	DAPK1	1.10265	0.00469035	-0.0558043	N	N
PIK3C3	SIRT3	1.10265	0.0155853	0.174091	N	N
PIK3C3	WDR33	1.10265	0.565525	-0.153602	N	N
PIK3C3	TECPR1	1.10265	0.101413	0.222396	N	N
PIK3C3	TXNL1	1.10265	0.173745	0.304738	N	N
PIK3C3	WNK1	1.10265	1.29469	0.0684649	N	N
PIK3C3	RHOV	1.10265	-0.133349	-0.317658	N	N
PIK3C3	SLC2A12	1.10265	0.143391	0.0201473	N	N
PIK3C3	LAMP5	1.10265	-0.19136	-0.166789	N	N
PIK3C3	ARFGEF1	1.10265	0.111192	0.00756487	N	N
PIK3C3	DUSP16	1.10265	0.104282	0.101486	N	N
PIK3C3	SLC25A40	1.10265	-0.0738077	-0.0459014	N	N
PIK3C3	LIN9	1.10265	-0.0219415	0.19337	N	N
PIK3C3	IST1	1.10265	0.183893	0.188128	N	N
PIK3C3	FKBPL	1.10265	0.168676	-0.24808	N	N
PIK3C3	ACTL6A	1.10265	1.36094	-0.0976117	N	N
PIK3C3	RAD51	1.10265	1.09318	-0.147672	N	N
PIK3C3	VPS53	1.10265	0.0886534	0.436248	N	N
PIK3C3	TADA1	1.10265	0.387817	0.288111	N	N
PIK3C3	AGFG1	1.10265	-0.0437216	-0.18642	N	N
GATA2	PCK2	-0.219154	0.00635127	-0.0976275	N	N
GATA2	NFATC3	-0.219154	0.132408	0.373972	N	N
GATA2	HAMP	-0.219154	0.846618	0.310151	N	N
GATA2	SMAD7	-0.219154	-0.0362264	0.422845	N	N
GATA2	SMAD1	-0.219154	-0.0214786	-0.229609	N	N
GATA2	PKDCC	-0.219154	0.0773427	-0.0342795	N	N
GATA2	SEMA6A	-0.219154	-0.0247397	0.779976	N	N
GATA2	HIC1	-0.219154	0.104524	-0.00699077	N	N
GATA2	DDX10	-0.219154	1.30637	0.0387316	N	N
GATA2	SKP1	-0.219154	0.743438	-0.00123659	N	N
GATA2	FZD6	-0.219154	-0.0686885	-0.107594	N	N
GATA2	BHLHE22	-0.219154	0.117603	0.254434	N	N
GATA2	ZNF622	-0.219154	0.403843	0.172167	N	N
GATA2	ACTL6A	-0.219154	1.36094	0.0911897	N	N
GATA2	WNT2B	-0.219154	0.0368345	0.15255	N	N
GATA2	MPEG1	-0.219154	0.103762	0.0549077	N	N
GATA2	FOXD4	-0.219154	1.24069	0.0216197	N	N
GATA2	WNK1	-0.219154	1.29469	0.177971	N	N
GATA2	CD27	-0.219154	0.264148	-0.035047	N	N
GATA2	SPIC	-0.219154	0.232006	0.0694208	N	N
GATA2	SLC2A12	-0.219154	0.143391	-0.0934417	N	N
GATA2	SNAPC4	-0.219154	0.890676	0.0396248	N	N
GATA2	SLC25A45	-0.219154	0.133121	0.0758702	N	N
GATA2	KCNH5	-0.219154	0.053827	0.633088	N	N
GATA2	GJA4	-0.219154	0.0297769	0.034147	N	N
GATA2	EEF1G	-0.219154	0.956792	-0.225184	N	N
GATA2	SRSF2	-0.219154	1.77027	0.28511	N	N
GATA2	NOTCH3	-0.219154	0.071549	0.18275	N	N
GATA2	ZNF423	-0.219154	-0.132274	0.154071	N	N
GATA2	DNAL4	-0.219154	0.0174563	-0.0478796	N	N
GATA2	TIE1	-0.219154	0.242536	-0.0176443	N	N
FKBPL	BUB1	0.168676	0.75053	0.273564	N	N
FKBPL	BAG6	0.168676	0.161391	0.496178	N	N
FKBPL	TBRG1	0.168676	0.0390368	-0.279256	N	N
FKBPL	MYO1D	0.168676	0.130529	-0.221497	N	N
FKBPL	TNXB	0.168676	0.268914	0.182334	N	N
FKBPL	SLC2A12	0.168676	0.143391	-0.109908	N	N
FKBPL	MYO1A	0.168676	0.173289	-0.135167	N	N
FKBPL	HSPB11	0.168676	-0.017919	-0.0104047	N	N
FKBPL	WNT2B	0.168676	0.0368345	-0.0728431	N	N
FKBPL	WDR33	0.168676	0.565525	0.196242	N	N
FKBPL	RNF7	0.168676	-0.157153	0.229445	N	N
FKBPL	SRRD	0.168676	0.324421	0.0671884	N	N
FKBPL	HIST1H3H	0.168676	0.221802	0.301848	N	N
RAPGEF6	EXOC1	0.110865	0.565582	0.0838793	N	N
RAPGEF6	DIRAS1	0.110865	0.0383385	0.110515	N	N
RAPGEF6	PARD3B	0.110865	0.0149929	-0.158545	N	N
RAPGEF6	SH3RF1	0.110865	-0.177505	-0.0347961	N	N
RAPGEF6	MYO1D	0.110865	0.130529	-0.415418	N	N
RAPGEF6	RAP1B	0.110865	0.163721	0.231842	N	N
RAPGEF6	RHOV	0.110865	-0.133349	-0.26716	N	N
RAPGEF6	PTPRG	0.110865	0.234415	-0.173686	N	N
RAPGEF6	WDR33	0.110865	0.565525	0.0620123	N	N
RAPGEF6	OCLN	0.110865	0.0377173	-0.00192754	N	N
MAG	NFATC3	0.230945	0.132408	0.0402081	N	N
MAG	DIRAS1	0.230945	0.0383385	-0.031307	N	N
MAG	B4GALNT1	0.230945	0.0890689	-0.180207	N	N
MAG	GRIA4	0.230945	-0.0307438	-0.0733344	N	N
MAG	RUNDC3A	0.230945	-0.036934	-0.100753	N	N
MAG	SEMA6A	0.230945	-0.0247397	0.0857386	N	N
MAG	ARHGAP44	0.230945	-0.290075	-0.0908616	N	N
MAG	BHLHE22	0.230945	0.117603	0.031731	N	N
MAG	SPOPL	0.230945	0.162702	-0.0799311	N	N
MAG	AP2M1	0.230945	0.953627	-0.0919407	N	N
MAG	KNDC1	0.230945	0.0624387	0.250251	N	N
MAG	MYT1	0.230945	0.106458	-0.0863581	N	N
MAG	PRMT8	0.230945	-0.166859	0.0214911	N	N
MAG	CD69	0.230945	-0.210291	-0.0473104	N	N
MAG	FLRT3	0.230945	-0.150916	0.164001	N	N
MAG	EPHA1	0.230945	0.137384	0.118057	N	N
MAG	COL4A1	0.230945	0.0816072	-0.0484182	N	N
MAG	ADAM22	0.230945	0.0387132	0.0653462	N	N
MAG	ALDOC	0.230945	0.236194	-0.12588	N	N
MAG	VAT1L	0.230945	-0.0409432	-0.106948	N	N
MAG	RASGRF2	0.230945	0.0133797	0.152008	N	N
MAG	SLC17A7	0.230945	0.0847926	0.111447	N	N
MAG	MEGF10	0.230945	-0.0955894	0.140771	N	N
MAG	LAMP5	0.230945	-0.19136	0.167978	N	N
MAG	PTPRG	0.230945	0.234415	0.101269	N	N
MAG	ACTL6A	0.230945	1.36094	-0.0209665	N	N
MAG	TIE1	0.230945	0.242536	-0.194086	N	N
CSRP2	MDK	-0.0371427	0.0335081	-0.243619	N	N
CSRP2	DCAF5	-0.0371427	0.13521	0.1226	N	N
CSRP2	TBRG1	-0.0371427	0.0390368	0.134721	N	N
CSRP2	SMAD7	-0.0371427	-0.0362264	-0.150878	N	N
CSRP2	SMAD1	-0.0371427	-0.0214786	-0.00913445	N	N
CSRP2	SPOPL	-0.0371427	0.162702	-0.0802968	N	N
CSRP2	ZNF423	-0.0371427	-0.132274	0.144512	N	N
CSRP2	COL4A1	-0.0371427	0.0816072	0.36582	N	N
CSRP2	ALDOC	-0.0371427	0.236194	0.248286	N	N
CSRP2	ACTL6A	-0.0371427	1.36094	0.112399	N	N
CSRP2	NEXN	-0.0371427	0.0956836	-0.102292	N	N
TSN	DEGS1	-0.167231	-0.294916	-0.0754668	N	N
TSN	PRMT8	-0.167231	-0.166859	0.00023323	N	N
TSN	SKP1	-0.167231	0.743438	-0.106548	N	N
TSN	TOP3A	-0.167231	1.18026	0.145793	N	N
TSN	TXNL1	-0.167231	0.173745	-0.131231	N	N
TSN	CYB5B	-0.167231	0.320899	0.261299	N	N
TSN	WDR12	-0.167231	1.25508	0.183544	N	N
TSN	TBCA	-0.167231	1.01582	0.126897	N	N
TSN	RAD51	-0.167231	1.09318	0.102734	N	N
TSN	RPL13	-0.167231	1.20564	-0.204216	N	N
TSN	ERH	-0.167231	1.40805	0.0760609	N	N
TSN	EEF1G	-0.167231	0.956792	0.0448336	N	N
TSN	ACTL6A	-0.167231	1.36094	0.164712	N	N
DIRAS1	RBM5	0.0383385	0.260987	0.0214101	N	N
DIRAS1	B4GALNT1	0.0383385	0.0890689	0.17609	N	N
DIRAS1	SLC2A12	0.0383385	0.143391	0.0129966	N	N
DIRAS1	DOCK4	0.0383385	0.00757983	0.0236694	N	N
DIRAS1	ARHGAP44	0.0383385	-0.290075	0.270636	N	N
DIRAS1	ARAP1	0.0383385	0.0500699	-0.311077	N	N
DIRAS1	AP4S1	0.0383385	0.267538	-0.0637986	N	N
DIRAS1	PALMD	0.0383385	0.0488032	-0.0906785	N	N
DIRAS1	KNDC1	0.0383385	0.0624387	0.370433	N	N
DIRAS1	DAPK1	0.0383385	0.00469035	-0.0954361	N	N
DIRAS1	MYT1	0.0383385	0.106458	0.229672	N	N
DIRAS1	MYO1D	0.0383385	0.130529	-0.284981	N	N
DIRAS1	HEG1	0.0383385	-0.265367	0.0180442	N	N
DIRAS1	TMEM91	0.0383385	0.0467529	0.316102	N	N
DIRAS1	RAB3D	0.0383385	0.120476	0.271997	N	N
DIRAS1	MYO1A	0.0383385	0.173289	-0.14639	N	N
DIRAS1	ALDOC	0.0383385	0.236194	-0.137538	N	N
DIRAS1	CYTH4	0.0383385	0.146114	0.0614719	N	N
DIRAS1	TRNP1	0.0383385	0.398443	-0.130983	N	N
DIRAS1	EPHA1	0.0383385	0.137384	-0.200132	N	N
DIRAS1	RASGRF2	0.0383385	0.0133797	0.0615134	N	N
DIRAS1	PLEKHG5	0.0383385	0.0526113	0.051722	N	N
DIRAS1	SLC17A7	0.0383385	0.0847926	0.054971	N	N
DIRAS1	ARFGEF1	0.0383385	0.111192	-0.309826	N	N
DIRAS1	PKDCC	0.0383385	0.0773427	-0.0994524	N	N
DIRAS1	HSPB11	0.0383385	-0.017919	-0.132868	N	N
DIRAS1	VPS53	0.0383385	0.0886534	0.400549	N	N
DIRAS1	BAIAP2	0.0383385	0.184688	-0.0746199	N	N
DIRAS1	FNBP1	0.0383385	0.180703	0.273442	N	N
DIRAS1	VAT1L	0.0383385	-0.0409432	-0.00548322	N	N
DIRAS1	AGFG1	0.0383385	-0.0437216	-0.0485022	N	N
ALDH3A2	PCK2	-0.0604749	0.00635127	-0.0525568	N	N
ALDH3A2	GRHPR	-0.0604749	0.170734	-0.129386	N	N
ALDH3A2	EEF1G	-0.0604749	0.956792	-0.0444406	N	N
ALDH3A2	SKP1	-0.0604749	0.743438	0.0818625	N	N
ALDH3A2	TOP3A	-0.0604749	1.18026	-0.000571565	N	N
ALDH3A2	PLA2G12A	-0.0604749	0.191365	-0.0601686	N	N
ALDH3A2	UGT2A3	-0.0604749	0.0516702	-0.0416213	N	N
ALDH3A2	HSD17B8	-0.0604749	-0.106186	0.00864159	N	N
ALDH3A2	ACAT2	-0.0604749	-0.200586	-0.10137	N	N
ALDH3A2	PPP6R2	-0.0604749	0.318306	0.314341	N	N
ALDH3A2	DMGDH	-0.0604749	-0.106629	-0.00512944	N	N
ALDH3A2	ALDOC	-0.0604749	0.236194	0.0749807	N	N
ALDH3A2	VAT1L	-0.0604749	-0.0409432	-0.0355059	N	N
ALDH3A2	BDH2	-0.0604749	0.259781	0.366593	N	N
ALDH3A2	SLC22A9	-0.0604749	0.227259	0.110191	N	N
ALDH3A2	DEGS1	-0.0604749	-0.294916	-0.128644	N	N
GEMIN4	SESN1	1.00619	-0.0125326	0.0164317	N	N
GEMIN4	SRSF2	1.00619	1.77027	0.538903	N	N
GEMIN4	SRRT	1.00619	0.755487	0.534732	N	N
GEMIN4	UGT2A3	1.00619	0.0516702	-0.195281	N	N
GEMIN4	BIRC2	1.00619	0.209504	0.0362215	N	N
GEMIN4	ACTL6A	1.00619	1.36094	0.166826	N	N
GEMIN4	EIF4A1	1.00619	1.48435	0.598882	N	N
DENND4B	NEURL4	0.163941	0.0353953	0.41462	N	N
DENND4B	ZBTB1	0.163941	-0.0320163	-0.054897	N	N
DENND4B	DENND2A	0.163941	0.154767	-0.132176	N	N
DENND4B	BAG6	0.163941	0.161391	0.21002	N	N
DENND4B	TBCA	0.163941	1.01582	0.00614842	N	N
HSCB	SIRT3	0.684805	0.0155853	-0.0406613	N	N
HSCB	GRHPR	0.684805	0.170734	0.0747529	N	N
HSCB	PARPBP	0.684805	0.135242	0.046671	N	N
HSCB	HELZ	0.684805	0.030852	0.0497984	N	N
HSCB	MTIF2	0.684805	0.106978	0.339333	N	N
HSCB	RAD51	0.684805	1.09318	-0.218469	N	N
HSCB	RTEL1	0.684805	0.562869	0.0355987	N	N
NF2	BIRC5	-0.0630988	1.50869	0.412291	N	N
NF2	RAP1B	-0.0630988	0.163721	-0.0337496	N	N
NF2	HELZ	-0.0630988	0.030852	-0.154555	N	N
NF2	ARHGAP44	-0.0630988	-0.290075	0.11079	N	N
NF2	FZD6	-0.0630988	-0.0686885	-0.143253	N	N
NF2	SKP1	-0.0630988	0.743438	0.0500078	N	N
NF2	WWC2	-0.0630988	-0.0413954	0.293976	N	N
NF2	MED12L	-0.0630988	-0.188869	0.023663	N	N
NF2	DVL3	-0.0630988	0.268726	0.000530449	N	N
NF2	COCH	-0.0630988	0.272093	0.126037	N	N
NF2	RAD51	-0.0630988	1.09318	0.0773739	N	N
NF2	BIRC2	-0.0630988	0.209504	-0.0851133	N	N
NF2	FRS2	-0.0630988	-0.171607	-0.172346	N	N
NF2	NOTCH3	-0.0630988	0.071549	-0.00104426	N	N
NF2	PTPRG	-0.0630988	0.234415	-0.0375351	N	N
NF2	ACTL6A	-0.0630988	1.36094	0.143258	N	N
NF2	PARD3B	-0.0630988	0.0149929	0.151591	N	N
NF2	BAIAP2	-0.0630988	0.184688	0.199692	N	N
NF2	CADM1	-0.0630988	0.0800061	-0.12019	N	N
NF2	TADA1	-0.0630988	0.387817	-0.111467	N	N
FBXL17	ZBTB1	-0.0638606	-0.0320163	0.0717341	N	N
FBXL17	SKP1	-0.0638606	0.743438	0.533787	N	N
FBXL17	MED13L	-0.0638606	0.103646	0.00747954	N	N
FBXL17	ANKFN1	-0.0638606	0.028381	0.0876173	N	N
FBXL17	RNF7	-0.0638606	-0.157153	-0.289022	N	N
FBXL17	HIST1H3H	-0.0638606	0.221802	-0.036225	N	N
PRSS55	NUF2	0.0485725	1.40399	0.227119	N	N
PRSS55	TNXB	0.0485725	0.268914	-0.0687618	N	N
PRSS55	COG6	0.0485725	0.462214	-0.00239187	N	N
PRSS55	SHROOM1	0.0485725	0.0792609	-0.13287	N	N
PRSS55	F2RL3	0.0485725	-0.171643	-0.192172	N	N
PRSS55	HIST1H3H	0.0485725	0.221802	-0.0735655	N	N
ALPK3	ZBTB1	-0.0852137	-0.0320163	0.00353144	N	N
ALPK3	SESN1	-0.0852137	-0.0125326	-0.203146	N	N
ALPK3	FILIP1L	-0.0852137	0.0990833	0.150875	N	N
ALPK3	MYO1A	-0.0852137	0.173289	-0.166877	N	N
ALPK3	MS4A6A	-0.0852137	0.292007	0.0244678	N	N
ALPK3	RHBDF1	-0.0852137	0.30811	-0.0657585	N	N
RNF44	DEGS1	0.166724	-0.294916	0.0114989	N	N
RNF44	TBRG1	0.166724	0.0390368	-0.0439407	N	N
RNF44	FAM206A	0.166724	-0.0225135	0.0785823	N	N
RNF44	CORO1C	0.166724	0.111027	-0.192781	N	N
RNF44	DNAL4	0.166724	0.0174563	-0.0120178	N	N
RNF44	AGFG1	0.166724	-0.0437216	-0.165576	N	N
SLC2A12	GRHPR	0.143391	0.170734	-0.0174805	N	N
SLC2A12	EEF1G	0.143391	0.956792	-0.119226	N	N
SLC2A12	TLE2	0.143391	-0.0743538	-0.0698217	N	N
SLC2A12	RAP1B	0.143391	0.163721	-0.0180461	N	N
SLC2A12	MOSPD3	0.143391	-0.124196	-0.0133507	N	N
SLC2A12	ATP11A	0.143391	-0.0410204	0.259718	N	N
SLC2A12	SKP1	0.143391	0.743438	0.22083	N	N
SLC2A12	WWC2	0.143391	-0.0413954	-0.0834593	N	N
SLC2A12	ACAT2	0.143391	-0.200586	0.114213	N	N
SLC2A12	DAPK1	0.143391	0.00469035	-0.0252881	N	N
SLC2A12	SIRT3	0.143391	0.0155853	-0.0215068	N	N
SLC2A12	BUB1	0.143391	0.75053	-0.0714391	N	N
SLC2A12	NUF2	0.143391	1.40399	0.0559315	N	N
SLC2A12	SPRR4	0.143391	-0.207699	-0.2828	N	N
SLC2A12	RNPC3	0.143391	1.68747	-0.0200685	N	N
SLC2A12	RHOV	0.143391	-0.133349	-0.122651	N	N
SLC2A12	FLRT3	0.143391	-0.150916	-0.0192197	N	N
SLC2A12	RPL13	0.143391	1.20564	0.124425	N	N
SLC2A12	HIST1H3H	0.143391	0.221802	-0.0621977	N	N
SLC2A12	SLC16A9	0.143391	0.00615565	-0.0558187	N	N
SLC2A12	SNAPC4	0.143391	0.890676	-0.0533368	N	N
SLC2A12	NAA30	0.143391	0.349942	0.143295	N	N
SLC2A12	LAMP5	0.143391	-0.19136	0.0760422	N	N
SLC2A12	PTPRG	0.143391	0.234415	-0.136089	N	N
SLC2A12	ACTL6A	0.143391	1.36094	0.0269215	N	N
SLC2A12	SLC30A10	0.143391	-0.0931372	-0.0953886	N	N
SLC2A12	GATAD1	0.143391	0.315525	-0.0525873	N	N
SLC2A12	TOP3A	0.143391	1.18026	-0.255154	N	N
SLC2A12	SLC22A9	0.143391	0.227259	-0.0851819	N	N
COL4A1	PIWIL2	0.0816072	0.0111266	-0.220162	N	N
COL4A1	BIRC5	0.0816072	1.50869	0.0669683	N	N
COL4A1	SMAD7	0.0816072	-0.0362264	-0.0317928	N	N
COL4A1	SMAD1	0.0816072	-0.0214786	-0.0425659	N	N
COL4A1	DOCK4	0.0816072	0.00757983	-0.0538764	N	N
COL4A1	PKDCC	0.0816072	0.0773427	-0.125623	N	N
COL4A1	PDGFC	0.0816072	0.0107242	-0.0177817	N	N
COL4A1	SLC25A39	0.0816072	0.185621	0.0466383	N	N
COL4A1	MDK	0.0816072	0.0335081	-0.24009	N	N
COL4A1	TNXB	0.0816072	0.268914	-0.081679	N	N
COL4A1	COL28A1	0.0816072	-0.237375	-0.0701296	N	N
COL4A1	APCS	0.0816072	0.195105	0.0878589	N	N
COL4A1	DAPK1	0.0816072	0.00469035	-0.026324	N	N
COL4A1	COCH	0.0816072	0.272093	-0.0111441	N	N
COL4A1	CTSK	0.0816072	0.177771	0.0477535	N	N
COL4A1	CD69	0.0816072	-0.210291	-0.0767168	N	N
COL4A1	COL5A3	0.0816072	-0.0716995	0.0380838	N	N
COL4A1	ADAM22	0.0816072	0.0387132	-0.042516	N	N
COL4A1	TIE1	0.0816072	0.242536	-0.0277862	N	N
COL4A1	GJA4	0.0816072	0.0297769	0.0856379	N	N
COL4A1	ADAM12	0.0816072	0.123378	0.522626	N	N
COL4A1	NOTCH3	0.0816072	0.071549	0.0873894	N	N
COL4A1	PTPRG	0.0816072	0.234415	0.0756198	N	N
COL4A1	WDR12	0.0816072	1.25508	-0.0944465	N	N
CSGALNACT2	B4GALNT1	0.0965587	0.0890689	0.41671	N	N
CSGALNACT2	UXS1	0.0965587	0.675624	0.0995242	N	N
CSGALNACT2	PLB1	0.0965587	-0.0432849	0.0134048	N	N
CSGALNACT2	GLCE	0.0965587	0.0790016	0.0552465	N	N
CSGALNACT2	ST6GALNAC2	0.0965587	0.059879	-0.121279	N	N
KCNH5	ORAI3	0.053827	0.191023	-0.0653365	N	N
KCNH5	SKP1	0.053827	0.743438	0.0774035	N	N
KCNH5	SLC17A7	0.053827	0.0847926	-0.0573105	N	N
KCNH5	RNF7	0.053827	-0.157153	-0.194558	N	N
KCNH5	DOHH	0.053827	0.770354	0.212725	N	N
KCNH5	DAPK1	0.053827	0.00469035	-0.128988	N	N
TP53I11	TXNL1	0.0313485	0.173745	-0.035661	N	N
TP53I11	DAP3	0.0313485	0.540567	-0.0382965	N	N
TP53I11	ARHGAP20	0.0313485	-0.168555	0.0010828	N	N
TP53I11	KNDC1	0.0313485	0.0624387	-0.0444771	N	N
TP53I11	ARFGEF1	0.0313485	0.111192	0.0610686	N	N
PRDM6	SKP1	0.0152505	0.743438	-0.028801	N	N
PRDM6	MED13L	0.0152505	0.103646	0.0300321	N	N
PRDM6	TBRG1	0.0152505	0.0390368	0.200572	N	N
PRDM6	BHLHE22	0.0152505	0.117603	-0.0387225	N	N
ZNF423	PCK2	-0.132274	0.00635127	0.129023	N	N
ZNF423	CEP152	-0.132274	0.545107	-0.0415018	N	N
ZNF423	SRSF2	-0.132274	1.77027	-0.111603	N	N
ZNF423	TBRG1	-0.132274	0.0390368	0.0572573	N	N
ZNF423	SMAD7	-0.132274	-0.0362264	0.239299	N	N
ZNF423	MEGF10	-0.132274	-0.0955894	-0.0888502	N	N
ZNF423	SMAD1	-0.132274	-0.0214786	-0.0549262	N	N
ZNF423	ZNF622	-0.132274	0.403843	0.0410018	N	N
ZNF423	ZNF385D	-0.132274	-0.211926	-0.109665	N	N
ZNF423	PKDCC	-0.132274	0.0773427	0.288005	N	N
ZNF423	CTSK	-0.132274	0.177771	-0.0366918	N	N
ZNF423	DCAF5	-0.132274	0.13521	0.00998853	N	N
ZNF423	VAT1L	-0.132274	-0.0409432	0.0161764	N	N
ZNF423	CADM1	-0.132274	0.0800061	-0.0492447	N	N
WDR33	APOF	0.565525	0.142356	0.0184238	N	N
WDR33	RBM5	0.565525	0.260987	-0.0294418	N	N
WDR33	BUB1	0.565525	0.75053	0.206538	N	N
WDR33	APPBP2	0.565525	-0.0593744	0.131249	N	N
WDR33	DDX10	0.565525	1.30637	-0.126362	N	N
WDR33	SKP1	0.565525	0.743438	-0.0662908	N	N
WDR33	SRRT	0.565525	0.755487	-0.0169076	N	N
WDR33	SRSF2	0.565525	1.77027	-0.0791298	N	N
WDR33	SAFB	0.565525	0.16087	-0.114317	N	N
WDR33	ZBED6	0.565525	0.0686935	0.114309	N	N
WDR33	CASC3	0.565525	0.232962	0.0155293	N	N
WDR33	MED13L	0.565525	0.103646	-0.0285271	N	N
WDR33	HSPB11	0.565525	-0.017919	0.123792	N	N
WDR33	ZNF622	0.565525	0.403843	-0.104131	N	N
WDR33	RNF7	0.565525	-0.157153	0.255705	N	N
WDR33	EIF4A1	0.565525	1.48435	-0.179926	N	N
TTC39B	FREM1	-0.240584	-0.0392004	-0.0775382	N	N
TTC39B	VNN1	-0.240584	-0.0200077	0.122098	N	N
TTC39B	EPN1	-0.240584	-0.0174465	-0.274675	N	N
EIF4A1	RBM5	1.48435	0.260987	-0.251282	N	N
EIF4A1	RNPC3	1.48435	1.68747	-0.246893	N	N
EIF4A1	PIWIL2	1.48435	0.0111266	-0.192042	N	N
EIF4A1	EIF5	1.48435	1.35907	0.352916	N	N
EIF4A1	DOCK4	1.48435	0.00757983	0.0458018	N	N
EIF4A1	HELZ	1.48435	0.030852	0.0899291	N	N
EIF4A1	TNRC6C	1.48435	0.0960839	0.371251	N	N
EIF4A1	MTIF2	1.48435	0.106978	-0.0258953	N	N
EIF4A1	ARHGAP20	1.48435	-0.168555	-0.0814646	N	N
EIF4A1	ERH	1.48435	1.40805	-0.0607787	N	N
EIF4A1	ACTL6A	1.48435	1.36094	-0.109969	N	N
EIF4A1	DDX10	1.48435	1.30637	0.092625	N	N
EIF4A1	SKP1	1.48435	0.743438	-0.31966	N	N
EIF4A1	RPL13A	1.48435	0.438558	0.222836	N	N
EIF4A1	ZNF622	1.48435	0.403843	0.406298	N	N
EIF4A1	DVL3	1.48435	0.268726	0.290154	N	N
EIF4A1	DSG1	1.48435	-0.0311252	-0.0651632	N	N
EIF4A1	SURF6	1.48435	0.81178	0.347705	N	N
EIF4A1	PUS7L	1.48435	-0.0324747	0.215452	N	N
EIF4A1	MPEG1	1.48435	0.103762	-0.000533777	N	N
EIF4A1	PRMT8	1.48435	-0.166859	0.201112	N	N
EIF4A1	ZBED6	1.48435	0.0686935	-0.38244	N	N
EIF4A1	BIRC2	1.48435	0.209504	0.25496	N	N
EIF4A1	CASC3	1.48435	0.232962	0.324523	N	N
EIF4A1	FLRT3	1.48435	-0.150916	-0.0991511	N	N
EIF4A1	LSG1	1.48435	1.03174	0.265896	N	N
EIF4A1	BCL2L12	1.48435	0.151586	0.217662	N	N
EIF4A1	RPL13	1.48435	1.20564	0.0997859	N	N
EIF4A1	DOHH	1.48435	0.770354	0.601762	N	N
EIF4A1	SLC16A9	1.48435	0.00615565	0.0775944	N	N
EIF4A1	UBE2M	1.48435	1.41626	0.247605	N	N
EIF4A1	LIN9	1.48435	-0.0219415	0.267528	N	N
EIF4A1	SRRT	1.48435	0.755487	0.322942	N	N
EIF4A1	SNAPC4	1.48435	0.890676	0.125441	N	N
EIF4A1	SRSF2	1.48435	1.77027	0.314969	N	N
EIF4A1	RPL39L	1.48435	-0.0505951	0.0129245	N	N
EIF4A1	NOTCH3	1.48435	0.071549	0.0691459	N	N
EIF4A1	WDR12	1.48435	1.25508	0.327633	N	N
EIF4A1	ITPA	1.48435	0.221085	0.153153	N	N
EIF4A1	RAD51	1.48435	1.09318	0.114508	N	N
EIF4A1	EEF1G	1.48435	0.956792	0.0787417	N	N
EIF4A1	MRPL12	1.48435	0.84566	0.253562	N	N
SLC22A9	SLC16A9	0.227259	0.00615565	0.00267976	N	N
SLC22A9	PHACTR4	0.227259	0.245434	-0.0137206	N	N
SLC22A9	HAMP	0.227259	0.846618	0.119229	N	N
SLC22A9	TLE2	0.227259	-0.0743538	0.0861145	N	N
SESN1	PCK2	-0.0125326	0.00635127	-0.0818812	N	N
SESN1	SHC4	-0.0125326	0.133121	-0.0737306	N	N
SESN1	BIRC5	-0.0125326	1.50869	-0.00627756	N	N
SESN1	MRPL12	-0.0125326	0.84566	-0.0680274	N	N
SESN1	GPR22	-0.0125326	-0.108797	0.0786976	N	N
TLE2	WNT2B	-0.0743538	0.0368345	0.199005	N	N
TLE2	APH1B	-0.0743538	0.0469918	0.0386865	N	N
TLE2	AUTS2	-0.0743538	0.175227	0.0647381	N	N
TLE2	FOXD4	-0.0743538	1.24069	0.0150662	N	N
TLE2	SIX2	-0.0743538	-0.0881539	-0.0734608	N	N
TLE2	RHD	-0.0743538	-0.131843	-0.0158192	N	N
TLE2	DVL3	-0.0743538	0.268726	0.114113	N	N
TLE2	ACAT2	-0.0743538	-0.200586	-0.0499373	N	N
TLE2	NOTCH3	-0.0743538	0.071549	0.216273	N	N
SMAD7	SIRT3	-0.0362264	0.0155853	0.0382085	N	N
SMAD7	HAMP	-0.0362264	0.846618	0.158654	N	N
SMAD7	ADAM12	-0.0362264	0.123378	-0.0747633	N	N
SMAD7	SMAD1	-0.0362264	-0.0214786	-0.182808	N	N
SMAD7	LMBR1	-0.0362264	-0.100804	0.0926018	N	N
SMAD7	ARHGAP44	-0.0362264	-0.290075	-0.101604	N	N
SMAD7	HIC1	-0.0362264	0.104524	0.0122021	N	N
SMAD7	FZD6	-0.0362264	-0.0686885	-0.0999795	N	N
SMAD7	ZBED2	-0.0362264	-0.105981	0.0220651	N	N
SMAD7	ZNF622	-0.0362264	0.403843	0.151947	N	N
SMAD7	MADCAM1	-0.0362264	0.030721	-0.218165	N	N
SMAD7	EYA3	-0.0362264	0.167059	0.0286478	N	N
SMAD7	WNT2B	-0.0362264	0.0368345	-0.0198674	N	N
SMAD7	PRMT8	-0.0362264	-0.166859	0.013578	N	N
SMAD7	PDGFC	-0.0362264	0.0107242	-0.178	N	N
SMAD7	CD69	-0.0362264	-0.210291	-0.0187373	N	N
SMAD7	RAP1B	-0.0362264	0.163721	0.271516	N	N
SMAD7	USP15	-0.0362264	-0.00207445	0.324175	N	N
SMAD7	OCLN	-0.0362264	0.0377173	0.196279	N	N
SMAD7	CYB5B	-0.0362264	0.320899	-0.0656754	N	N
SMAD7	NOTCH3	-0.0362264	0.071549	-0.0608746	N	N
SMAD7	WWC2	-0.0362264	-0.0413954	0.0419921	N	N
SMAD7	BAIAP2	-0.0362264	0.184688	-0.0861602	N	N
SMAD7	NMI	-0.0362264	0.0161854	0.0278562	N	N
SMAD1	PUS7L	-0.0214786	-0.0324747	-0.230732	N	N
SMAD1	MDK	-0.0214786	0.0335081	-0.0415432	N	N
SMAD1	PRMT8	-0.0214786	-0.166859	-0.121712	N	N
SMAD1	HAMP	-0.0214786	0.846618	-0.191951	N	N
SMAD1	WWC2	-0.0214786	-0.0413954	-0.0396615	N	N
SMAD1	CYB5B	-0.0214786	0.320899	0.135202	N	N
SMAD1	SPIC	-0.0214786	0.232006	-0.0992484	N	N
SMAD1	WNT2B	-0.0214786	0.0368345	-0.0439153	N	N
SMAD1	EYA3	-0.0214786	0.167059	-0.172833	N	N
SMAD1	USP15	-0.0214786	-0.00207445	-0.164806	N	N
SMAD1	PARD3B	-0.0214786	0.0149929	-0.0308974	N	N
SMAD1	LMBR1	-0.0214786	-0.100804	0.275303	N	N
FAM206A	RHBDF1	-0.0225135	0.30811	-0.221015	N	N
SHROOM1	SHC4	0.0792609	0.133121	0.100626	N	N
SHROOM1	BAIAP2	0.0792609	0.184688	-0.140379	N	N
MTIF2	SDR39U1	0.106978	0.0756395	0.11532	N	N
MTIF2	EIF5	0.106978	1.35907	-0.147134	N	N
MTIF2	DOCK4	0.106978	0.00757983	-0.0952701	N	N
MTIF2	DOHH	0.106978	0.770354	-0.155039	N	N
MTIF2	DDX10	0.106978	1.30637	0.127029	N	N
MTIF2	HSD17B8	0.106978	-0.106186	0.0157387	N	N
MTIF2	RPL13A	0.106978	0.438558	0.0450245	N	N
MTIF2	IMP3	0.106978	1.23284	9.41e-05	N	N
MTIF2	MRPL12	0.106978	0.84566	0.0973304	N	N
MTIF2	MRPS18A	0.106978	0.529854	-0.105605	N	N
MTIF2	DAP3	0.106978	0.540567	-0.114474	N	N
MTIF2	RPL13	0.106978	1.20564	0.0700631	N	N
MTIF2	MRPL9	0.106978	0.526653	0.219386	N	N
MTIF2	RPL39L	0.106978	-0.0505951	-0.150231	N	N
MTIF2	WDR12	0.106978	1.25508	0.315527	N	N
MTIF2	RAD51	0.106978	1.09318	-0.0593923	N	N
MTIF2	EEF1G	0.106978	0.956792	-0.0440499	N	N
MTIF2	VAT1L	0.106978	-0.0409432	0.00658131	N	N
MTIF2	TOP3A	0.106978	1.18026	0.201822	N	N
HTRA4	DEGS1	0.04388	-0.294916	-0.0856299	N	N
HTRA4	BIRC5	0.04388	1.50869	-0.0287413	N	N
HTRA4	NAA30	0.04388	0.349942	0.0947326	N	N
HTRA4	BIRC2	0.04388	0.209504	-0.0133842	N	N
HTRA4	EGR4	0.04388	0.0265197	-0.175231	N	N
HTRA4	ADAM12	0.04388	0.123378	0.0968824	N	N
DCTN4	RBM5	0.666862	0.260987	-0.161504	N	N
DCTN4	RACGAP1	0.666862	1.45134	0.0880047	N	N
DCTN4	COG6	0.666862	0.462214	-0.155906	N	N
DCTN4	AP2M1	0.666862	0.953627	0.116846	N	N
DCTN4	ACTL6A	0.666862	1.36094	0.128666	N	N
DCTN4	WDR60	0.666862	-0.246414	-0.13193	N	N
DCTN4	DNAL4	0.666862	0.0174563	-0.0296232	N	N
MDK	TIE1	0.0335081	0.242536	-0.031841	N	N
MDK	RACGAP1	0.0335081	1.45134	-0.188411	N	N
MDK	TOP3A	0.0335081	1.18026	-0.136141	N	N
MDK	BIRC5	0.0335081	1.50869	-0.174351	N	N
MDK	CD69	0.0335081	-0.210291	-0.0405925	N	N
MDK	FRS2	0.0335081	-0.171607	-0.0907876	N	N
MDK	PTPRG	0.0335081	0.234415	-0.115018	N	N
ITPRIP	TNRC6C	0.159682	0.0960839	0.0881413	N	N
ITPRIP	MED12L	0.159682	-0.188869	0.0326486	N	N
HIC1	TBRG1	0.104524	0.0390368	-0.115964	N	N
HIC1	TBCA	0.104524	1.01582	-0.254018	N	N
HIC1	EPHA1	0.104524	0.137384	0.192649	N	N
HIC1	SIRT3	0.104524	0.0155853	-0.16659	N	N
HIC1	DAPK1	0.104524	0.00469035	-0.0944413	N	N
HIC1	CADM1	0.104524	0.0800061	-0.0208369	N	N
SLC30A10	SLC16A9	-0.0931372	0.00615565	-0.0919961	N	N
SLC30A10	SLC39A10	-0.0931372	0.499213	0.127958	N	N
SLC30A10	HAMP	-0.0931372	0.846618	0.024041	N	N
SLC30A10	COL5A3	-0.0931372	-0.0716995	0.320984	N	N
SLC30A10	ATP11A	-0.0931372	-0.0410204	-0.146602	N	N
SLC30A10	QPCTL	-0.0931372	0.140243	-0.00702206	N	N
SLC30A10	SLC35C1	-0.0931372	0.21584	0.313452	N	N
PCDHB13	PTPRG	-0.124826	0.234415	0.00441128	N	N
PCDHB13	PCDHAC1	-0.124826	0.107361	0.157695	N	N
PCDHB13	PARD3B	-0.124826	0.0149929	-0.0514834	N	N
PCDHB13	TMEM9B	-0.124826	0.238617	-0.0193132	N	N
PCDHB13	PTPRM	-0.124826	0.107247	0.345538	N	N
ACAT2	PCK2	-0.200586	0.00635127	-0.195155	N	N
ACAT2	GRHPR	-0.200586	0.170734	0.321869	N	N
ACAT2	SKP1	-0.200586	0.743438	-0.161771	N	N
ACAT2	CYB5B	-0.200586	0.320899	0.00753221	N	N
ACAT2	RAD51	-0.200586	1.09318	0.307656	N	N
ACAT2	RNF26	-0.200586	0.197506	0.438053	N	N
ACAT2	BDH2	-0.200586	0.259781	-0.206664	N	N
PLA2G5	FNBP1	0.0411502	0.180703	-0.124764	N	N
PLA2G5	FREM1	0.0411502	-0.0392004	-0.0388617	N	N
PLA2G5	PTGES2	0.0411502	0.257172	0.234653	N	N
PLA2G5	PLA2G12A	0.0411502	0.191365	0.00388849	N	N
PLA2G5	ALOX15	0.0411502	0.147605	0.442918	N	N
PLA2G5	NR2C1	0.0411502	0.106343	0.049427	N	N
PLA2G5	PLB1	0.0411502	-0.0432849	-0.103527	N	N
PLA2G5	RTEL1	0.0411502	0.562869	0.227585	N	N
TM9SF3	SLC39A10	0.044437	0.499213	-0.10009	N	N
TM9SF3	EMILIN2	0.044437	0.027852	0.0923928	N	N
TM9SF3	RAP1B	0.044437	0.163721	-0.0812064	N	N
TM9SF3	SPATA24	0.044437	0.179526	0.0336031	N	N
TM9SF3	COG6	0.044437	0.462214	0.0727636	N	N
TM9SF3	RNF7	0.044437	-0.157153	-0.239	N	N
S100A3	SPRR4	-0.0606529	-0.207699	0.202717	N	N
S100A3	PCDHAC1	-0.0606529	0.107361	-0.00507746	N	N
S100A3	GJA4	-0.0606529	0.0297769	0.210573	N	N
S100A3	FGF23	-0.0606529	0.0103028	-0.200568	N	N
ART1	TBRG1	0.093273	0.0390368	-0.26836	N	N
ART1	LMBR1	0.093273	-0.100804	0.036788	N	N
BEND3	SLC39A10	0.308098	0.499213	0.297242	N	N
BEND3	FZD6	0.308098	-0.0686885	0.0571424	N	N
BEND3	MADCAM1	0.308098	0.030721	0.0248432	N	N
BEND3	OCLN	0.308098	0.0377173	-0.0698673	N	N
BEND3	VAT1L	0.308098	-0.0409432	0.0661501	N	N
BEND3	CADM1	0.308098	0.0800061	0.126661	N	N
BIRC2	ADD3	0.209504	-0.0696676	-0.074062	N	N
BIRC2	BIRC5	0.209504	1.50869	0.0457563	N	N
BIRC2	TBCA	0.209504	1.01582	-0.0750657	N	N
BIRC2	FAM13B	0.209504	0.0289091	0.200578	N	N
BIRC2	SKP1	0.209504	0.743438	-0.263612	N	N
BIRC2	MADCAM1	0.209504	0.030721	-0.142022	N	N
BIRC2	TMEM9B	0.209504	0.238617	0.0566436	N	N
BIRC2	DAPK1	0.209504	0.00469035	-0.150138	N	N
BIRC2	CTSK	0.209504	0.177771	0.109604	N	N
BIRC2	BUB1	0.209504	0.75053	0.0725651	N	N
BIRC2	SH3RF1	0.209504	-0.177505	-0.241728	N	N
BIRC2	CD27	0.209504	0.264148	-0.0722617	N	N
BIRC2	USP15	0.209504	-0.00207445	0.0953663	N	N
BIRC2	HIST1H3H	0.209504	0.221802	-0.13454	N	N
BIRC2	ZFAND6	0.209504	0.066882	0.26584	N	N
BIRC2	PTGES2	0.209504	0.257172	-0.195981	N	N
BIRC2	RAD51	0.209504	1.09318	0.124065	N	N
BIRC2	RNF7	0.209504	-0.157153	-0.0312056	N	N
SPIC	EIF5	0.232006	1.35907	-0.0210189	N	N
CCNYL1	JKAMP	-0.0675584	0.30927	-0.00658086	N	N
CCNYL1	TSPEAR	-0.0675584	-0.064523	0.103964	N	N
CCNYL1	ARHGAP20	-0.0675584	-0.168555	0.25449	N	N
CCNYL1	FZD6	-0.0675584	-0.0686885	-0.156425	N	N
RNF26	FNBP1	0.197506	0.180703	-0.0939084	N	N
RNF26	CTSK	0.197506	0.177771	-0.353273	N	N
RNF26	WNK1	0.197506	1.29469	0.12156	N	N
RNF26	RHBDF1	0.197506	0.30811	-0.0987853	N	N
RNF26	ARHGAP20	0.197506	-0.168555	-0.00404043	N	N
RNF26	USP15	0.197506	-0.00207445	-0.25701	N	N
RNF26	ERH	0.197506	1.40805	0.399816	N	N
RNF26	CADM1	0.197506	0.0800061	-0.0848114	N	N
BDKRB1	F2RL3	-0.10669	-0.171643	0.274877	N	N
BDKRB1	C5AR1	-0.10669	0.0504395	-0.0421634	N	N
SLC17A7	CADM1	0.0847926	0.0800061	-0.120257	N	N
SLC17A7	GRIA4	0.0847926	-0.0307438	0.316224	N	N
SLC17A7	RUNDC3A	0.0847926	-0.036934	0.00282244	N	N
SLC17A7	SEMA6A	0.0847926	-0.0247397	0.132501	N	N
SLC17A7	BHLHE22	0.0847926	0.117603	0.152329	N	N
SLC17A7	MYT1	0.0847926	0.106458	0.0212759	N	N
SLC17A7	KNDC1	0.0847926	0.0624387	0.138582	N	N
SLC17A7	DAPK1	0.0847926	0.00469035	-0.0219877	N	N
SLC17A7	COCH	0.0847926	0.272093	0.155286	N	N
SLC17A7	PRMT8	0.0847926	-0.166859	-0.0429459	N	N
SLC17A7	CTSK	0.0847926	0.177771	-0.163941	N	N
SLC17A7	LAMP5	0.0847926	-0.19136	-0.0918248	N	N
SLC17A7	RAB3D	0.0847926	0.120476	0.0289964	N	N
SLC17A7	EPHA1	0.0847926	0.137384	0.125275	N	N
SLC17A7	ALDOC	0.0847926	0.236194	-0.0340932	N	N
SLC17A7	MEGF10	0.0847926	-0.0955894	-0.146251	N	N
SLC17A7	ITPA	0.0847926	0.221085	-0.0167045	N	N
SLC17A7	TIE1	0.0847926	0.242536	-0.111167	N	N
NAA30	UBE2M	0.349942	1.41626	0.0568283	N	N
NAA30	UGT2A3	0.349942	0.0516702	0.0741422	N	N
NAA30	VPS53	0.349942	0.0886534	-0.0232874	N	N
NAA30	SNAPC4	0.349942	0.890676	0.008008	N	N
TBCA	PHACTR4	1.01582	0.245434	0.198611	N	N
TBCA	SKP1	1.01582	0.743438	0.587325	N	N
TBCA	EEF1G	1.01582	0.956792	-0.152649	N	N
TBCA	TXNL1	1.01582	0.173745	0.276146	N	N
TBCA	EIF5	1.01582	1.35907	-0.446752	N	N
TBCA	CORO1C	1.01582	0.111027	0.000249816	N	N
TBCA	ACTL6A	1.01582	1.36094	0.350466	N	N
TBCA	ERH	1.01582	1.40805	0.106556	N	N
TMEM8B	RHBDF1	-0.111204	0.30811	0.415693	N	N
TMEM8B	ST6GALNAC2	-0.111204	0.059879	-0.162351	N	N
RBM5	SAFB	0.260987	0.16087	-0.0568379	N	N
RBM5	IMP3	0.260987	1.23284	-0.142693	N	N
RBM5	ZBED6	0.260987	0.0686935	0.423871	N	N
RBM5	DDX10	0.260987	1.30637	-0.0624231	N	N
RBM5	SRSF2	0.260987	1.77027	-0.0605138	N	N
RBM5	SRRT	0.260987	0.755487	0.175279	N	N
RBM5	EPN1	0.260987	-0.0174465	-0.223495	N	N
RBM5	USP6	0.260987	0.319822	0.263306	N	N
RBM5	MED12L	0.260987	-0.188869	-0.056613	N	N
RBM5	CASC3	0.260987	0.232962	-0.231259	N	N
RBM5	WDR12	0.260987	1.25508	-0.148697	N	N
RBM5	EYA3	0.260987	0.167059	0.134438	N	N
RBM5	USP15	0.260987	-0.00207445	-0.0275255	N	N
RBM5	DNAL4	0.260987	0.0174563	0.114172	N	N
RBM5	PTPRG	0.260987	0.234415	0.11291	N	N
B4GALNT1	DEGS1	0.0890689	-0.294916	0.191962	N	N
B4GALNT1	FUT11	0.0890689	0.104384	0.373492	N	N
B4GALNT1	AP4S1	0.0890689	0.267538	-0.116751	N	N
B4GALNT1	ST6GALNAC2	0.0890689	0.059879	0.0411872	N	N
B4GALNT1	TGOLN2	0.0890689	0.112572	-0.00919186	N	N
B4GALNT1	RAB3D	0.0890689	0.120476	-0.0291236	N	N
B4GALNT1	PTPRM	0.0890689	0.107247	0.0244828	N	N
B4GALNT1	FRS2	0.0890689	-0.171607	-0.017399	N	N
B4GALNT1	FGF23	0.0890689	0.0103028	-0.113037	N	N
CBLL1	ZBTB1	0.606938	-0.0320163	-0.0923284	N	N
CBLL1	SRRT	0.606938	0.755487	0.254491	N	N
CBLL1	GPR22	0.606938	-0.108797	0.0893679	N	N
CBLL1	TBRG1	0.606938	0.0390368	-0.321046	N	N
CBLL1	OCLN	0.606938	0.0377173	-0.175115	N	N
CBLL1	DSG1	0.606938	-0.0311252	0.0295102	N	N
ZNF780B	TBRG1	0.183657	0.0390368	0.225639	N	N
ZNF780B	FAM13A	0.183657	-0.111576	-0.0837016	N	N
ZNF780B	TMEM91	0.183657	0.0467529	0.135031	N	N
ERH	HAMP	1.40805	0.846618	0.0714059	N	N
ERH	BIRC5	1.40805	1.50869	0.230988	N	N
ERH	EIF5	1.40805	1.35907	0.239437	N	N
ERH	DOHH	1.40805	0.770354	0.411969	N	N
ERH	CORO1C	1.40805	0.111027	0.272071	N	N
ERH	SKP1	1.40805	0.743438	-0.153966	N	N
ERH	RACGAP1	1.40805	1.45134	0.214511	N	N
ERH	ZNF622	1.40805	0.403843	-0.119302	N	N
ERH	RPL13A	1.40805	0.438558	-0.0971291	N	N
ERH	MRPL12	1.40805	0.84566	0.396986	N	N
ERH	SAFB	1.40805	0.16087	0.167324	N	N
ERH	CASC3	1.40805	0.232962	0.332381	N	N
ERH	RPL13	1.40805	1.20564	-0.191651	N	N
ERH	SRRT	1.40805	0.755487	0.295788	N	N
ERH	SRSF2	1.40805	1.77027	0.332287	N	N
ERH	NOTCH3	1.40805	0.071549	0.216694	N	N
ERH	WDR12	1.40805	1.25508	0.219764	N	N
ERH	ACTL6A	1.40805	1.36094	0.281831	N	N
ERH	DCAF5	1.40805	0.13521	0.268035	N	N
ERH	EEF1G	1.40805	0.956792	-0.0123265	N	N
DDX10	ADD3	1.30637	-0.0696676	0.035045	N	N
DDX10	PIWIL2	1.30637	0.0111266	-0.0798022	N	N
DDX10	SNAPC4	1.30637	0.890676	0.24553	N	N
DDX10	EIF5	1.30637	1.35907	-0.022353	N	N
DDX10	GRIA4	1.30637	-0.0307438	-0.189807	N	N
DDX10	HELZ	1.30637	0.030852	0.0398345	N	N
DDX10	TNRC6C	1.30637	0.0960839	0.208147	N	N
DDX10	DENND2A	1.30637	0.154767	-0.00359016	N	N
DDX10	RPL13A	1.30637	0.438558	-0.000696162	N	N
DDX10	ZNF622	1.30637	0.403843	-0.00498063	N	N
DDX10	DVL3	1.30637	0.268726	-0.0328795	N	N
DDX10	CADM1	1.30637	0.0800061	-0.0189054	N	N
DDX10	PUS7L	1.30637	-0.0324747	-0.0122869	N	N
DDX10	IMP3	1.30637	1.23284	-0.0838706	N	N
DDX10	PRMT8	1.30637	-0.166859	0.188069	N	N
DDX10	APPBP2	1.30637	-0.0593744	-0.0528189	N	N
DDX10	CDH23	1.30637	0.0823492	-0.110055	N	N
DDX10	CASC3	1.30637	0.232962	0.144239	N	N
DDX10	FLRT3	1.30637	-0.150916	-0.156059	N	N
DDX10	LSG1	1.30637	1.03174	-0.0608189	N	N
DDX10	PPP6R2	1.30637	0.318306	0.0169993	N	N
DDX10	DOCK4	1.30637	0.00757983	0.0630679	N	N
DDX10	RPL13	1.30637	1.20564	-0.0152566	N	N
DDX10	DOHH	1.30637	0.770354	0.0626514	N	N
DDX10	RNPC3	1.30637	1.68747	-0.0681856	N	N
DDX10	WDR12	1.30637	1.25508	0.367643	N	N
DDX10	RAD51	1.30637	1.09318	-0.0838936	N	N
DDX10	EEF1G	1.30637	0.956792	-0.076502	N	N
DDX10	SURF6	1.30637	0.81178	0.101093	N	N
GJB3	GJA4	0.0192299	0.0297769	0.155018	N	N
GJB3	CLDN14	0.0192299	-0.11501	0.0899569	N	N
GJB3	PLEKHG5	0.0192299	0.0526113	0.294303	N	N
GJB3	CDH23	0.0192299	0.0823492	-0.0323559	N	N
GJB3	BHLHE22	0.0192299	0.117603	-0.00512223	N	N
GJB3	MYO1A	0.0192299	0.173289	0.0365471	N	N
GJB3	OCLN	0.0192299	0.0377173	0.0816533	N	N
GJB3	COCH	0.0192299	0.272093	0.0257625	N	N
HSD17B8	SIRT3	-0.106186	0.0155853	-0.0488332	N	N
HSD17B8	GRHPR	-0.106186	0.170734	-0.123319	N	N
HSD17B8	UGT2A3	-0.106186	0.0516702	0.0363432	N	N
HSD17B8	BTN3A1	-0.106186	-0.18749	0.230026	N	N
HSD17B8	PTGES2	-0.106186	0.257172	-0.11493	N	N
HSD17B8	VNN1	-0.106186	-0.0200077	0.0614935	N	N
HSD17B8	CYB5B	-0.106186	0.320899	0.090734	N	N
HSD17B8	MOSPD3	-0.106186	-0.124196	0.0865648	N	N
HSD17B8	NR2C1	-0.106186	0.106343	-0.0452956	N	N
HSD17B8	BDH2	-0.106186	0.259781	0.318409	N	N
YLPM1	WNK1	0.185668	1.29469	0.315022	N	N
YLPM1	DVL3	0.185668	0.268726	0.142377	N	N
YLPM1	FREM1	0.185668	-0.0392004	0.346652	N	N
YLPM1	TNRC6C	0.185668	0.0960839	-0.0156306	N	N
COL28A1	CDH23	-0.237375	0.0823492	-0.00257865	N	N
COL28A1	PIWIL2	-0.237375	0.0111266	0.224752	N	N
COL28A1	LIN9	-0.237375	-0.0219415	0.161604	N	N
COL28A1	WNK1	-0.237375	1.29469	-0.221388	N	N
COL28A1	TNXB	-0.237375	0.268914	-0.113722	N	N
COL28A1	COL5A3	-0.237375	-0.0716995	0.0474689	N	N
COL28A1	FREM1	-0.237375	-0.0392004	-0.079793	N	N
COL28A1	PDGFC	-0.237375	0.0107242	-0.26867	N	N
COL28A1	NEURL4	-0.237375	0.0353953	-0.0911269	N	N
COL28A1	ACTL6A	-0.237375	1.36094	0.0506549	N	N
COL28A1	DSG1	-0.237375	-0.0311252	0.0855891	N	N
COL28A1	DAPK1	-0.237375	0.00469035	-0.11523	N	N
COL28A1	LMBR1	-0.237375	-0.100804	0.110731	N	N
APCS	APOF	0.195105	0.142356	-0.178933	N	N
APCS	CFHR4	0.195105	-0.12015	-0.0868643	N	N
APCS	HAMP	0.195105	0.846618	0.48832	N	N
APCS	BIRC5	0.195105	1.50869	-0.0598861	N	N
APCS	TNXB	0.195105	0.268914	0.159965	N	N
APCS	GRIA4	0.195105	-0.0307438	0.0202278	N	N
APCS	C5AR1	0.195105	0.0504395	-0.161453	N	N
CDH23	MYO1D	0.0823492	0.130529	-0.126891	N	N
CDH23	CLDN14	0.0823492	-0.11501	-0.186883	N	N
CDH23	WNK1	0.0823492	1.29469	0.0482517	N	N
CDH23	DOCK4	0.0823492	0.00757983	-0.048588	N	N
CDH23	PTPRG	0.0823492	0.234415	-0.0341994	N	N
CDH23	DVL3	0.0823492	0.268726	0.143876	N	N
CDH23	ITPA	0.0823492	0.221085	-0.0415754	N	N
CDH23	FZD6	0.0823492	-0.0686885	0.0234707	N	N
CDH23	PARD3B	0.0823492	0.0149929	-0.0216254	N	N
CDH23	F2RL3	0.0823492	-0.171643	0.0113922	N	N
CDH23	PTPRM	0.0823492	0.107247	-0.00395603	N	N
CDH23	MYO1A	0.0823492	0.173289	0.0570695	N	N
CDH23	COCH	0.0823492	0.272093	-0.129162	N	N
APPBP2	BUB1	-0.0593744	0.75053	-0.025786	N	N
APPBP2	SEPHS2	-0.0593744	0.80634	0.0117259	N	N
APPBP2	MYO1D	-0.0593744	0.130529	-0.202135	N	N
APPBP2	USP6	-0.0593744	0.319822	0.381279	N	N
APPBP2	HSPB11	-0.0593744	-0.017919	-0.106469	N	N
APPBP2	ADAM12	-0.0593744	0.123378	0.254744	N	N
APPBP2	TNRC6C	-0.0593744	0.0960839	0.227124	N	N
APPBP2	MYO1A	-0.0593744	0.173289	-0.328942	N	N
APPBP2	PLB1	-0.0593744	-0.0432849	-0.221861	N	N
APPBP2	RNF7	-0.0593744	-0.157153	-0.0594801	N	N
APPBP2	HIST1H3H	-0.0593744	0.221802	0.036992	N	N
UXS1	SDR39U1	0.675624	0.0756395	0.0399911	N	N
UXS1	PRMT8	0.675624	-0.166859	-0.0692172	N	N
UXS1	UBE2M	0.675624	1.41626	-0.14478	N	N
UXS1	FAM173B	0.675624	0.0161062	-0.0893946	N	N
UXS1	SLC35C1	0.675624	0.21584	0.253245	N	N
PLB1	SLC25A40	-0.0432849	-0.0738077	-0.0321753	N	N
PLB1	SLC25A39	-0.0432849	0.185621	0.314169	N	N
PLB1	PLA2G12A	-0.0432849	0.191365	-0.168342	N	N
PLB1	ALOX15	-0.0432849	0.147605	-0.177821	N	N
PLB1	ARHGAP20	-0.0432849	-0.168555	0.0685801	N	N
PLB1	ITPA	-0.0432849	0.221085	0.165314	N	N
PLB1	ALDOC	-0.0432849	0.236194	-0.14495	N	N
ST6GALNAC2	PUS7L	0.059879	-0.0324747	0.23325	N	N
ST6GALNAC2	FUT11	0.059879	0.104384	-0.00701359	N	N
ST6GALNAC2	EGR4	0.059879	0.0265197	-0.1372	N	N
EXOC1	WWC2	0.565582	-0.0413954	0.159772	N	N
EXOC1	COG6	0.565582	0.462214	0.0641433	N	N
EXOC1	CASC3	0.565582	0.232962	-0.134813	N	N
EXOC1	C5AR1	0.565582	0.0504395	0.282175	N	N
EXOC1	PARD3B	0.565582	0.0149929	0.0895433	N	N
EXOC1	VPS53	0.565582	0.0886534	-0.145532	N	N
EXOC1	DSG1	0.565582	-0.0311252	-0.0157945	N	N
EXOC1	AGFG1	0.565582	-0.0437216	0.0487588	N	N
PPP1R35	MS4A6A	0.0800964	0.292007	-0.295526	N	N
PPP1R35	PLA2G12A	0.0800964	0.191365	0.0953904	N	N
PPP1R35	EIF5	0.0800964	1.35907	-0.0756379	N	N
PPP1R35	FILIP1L	0.0800964	0.0990833	-0.0463391	N	N
CYB5B	MOSPD3	0.320899	-0.124196	0.0978806	N	N
CYB5B	VAT1L	0.320899	-0.0409432	-0.130703	N	N
CYB5B	EEF1G	0.320899	0.956792	-0.0275433	N	N
CYB5B	SAFB	0.320899	0.16087	0.0221436	N	N
CYB5B	CORO1C	0.320899	0.111027	0.0856626	N	N
CYB5B	NEXN	0.320899	0.0956836	-0.174596	N	N
CYB5B	PTGES2	0.320899	0.257172	0.00613152	N	N
CYB5B	QPCTL	0.320899	0.140243	0.0973833	N	N
CYB5B	SIRT3	0.320899	0.0155853	0.296855	N	N
CYB5B	ACTL6A	0.320899	1.36094	0.0802458	N	N
DNAL4	CCDC39	0.0174563	0.0860276	-0.00628587	N	N
DNAL4	MYO1D	0.0174563	0.130529	0.283395	N	N
DNAL4	MYO1A	0.0174563	0.173289	0.10135	N	N
DNAL4	AP2M1	0.0174563	0.953627	-0.184987	N	N
DNAL4	RAD51	0.0174563	1.09318	-0.310475	N	N
DNAL4	WDR60	0.0174563	-0.246414	0.0247909	N	N
DNAL4	ARMC4	0.0174563	-0.0262715	0.0283447	N	N
DNAL4	SEMA6A	0.0174563	-0.0247397	-0.0130025	N	N
PCK2	SIRT3	0.00635127	0.0155853	-0.0421305	N	N
PCK2	GRHPR	0.00635127	0.170734	-0.0905492	N	N
PCK2	BAG6	0.00635127	0.161391	-0.137665	N	N
PCK2	HAMP	0.00635127	0.846618	-0.103741	N	N
PCK2	UGT2A3	0.00635127	0.0516702	-0.0686621	N	N
PCK2	G6PC3	0.00635127	0.0119817	-0.24561	N	N
PCK2	ALOX15	0.00635127	0.147605	-0.0930969	N	N
PCK2	BDH2	0.00635127	0.259781	0.0610497	N	N
PCK2	WNT2B	0.00635127	0.0368345	-0.125701	N	N
PCK2	C20orf85	0.00635127	-0.0294127	0.109344	N	N
PCK2	NR2C1	0.00635127	0.106343	-0.051107	N	N
PCK2	ALDOC	0.00635127	0.236194	0.308261	N	N
PCK2	FGF23	0.00635127	0.0103028	0.236039	N	N
GRHPR	ADD3	0.170734	-0.0696676	-0.326665	N	N
GRHPR	ALOX15	0.170734	0.147605	0.185393	N	N
GRHPR	BAG6	0.170734	0.161391	0.196266	N	N
GRHPR	ACTL6A	0.170734	1.36094	0.125581	N	N
GRHPR	ALDOC	0.170734	0.236194	0.0174525	N	N
GRHPR	BDH2	0.170734	0.259781	-0.304533	N	N
GRHPR	EEF1G	0.170734	0.956792	0.0941348	N	N
GRHPR	RPL39L	0.170734	-0.0505951	0.121947	N	N
GRHPR	RAD51	0.170734	1.09318	0.217893	N	N
GRHPR	VAT1L	0.170734	-0.0409432	-0.128114	N	N
HAMP	LIN9	0.846618	-0.0219415	0.203927	N	N
HAMP	BDH2	0.846618	0.259781	-0.0335303	N	N
HAMP	DOCK4	0.846618	0.00757983	0.0861994	N	N
HAMP	SLC25A39	0.846618	0.185621	0.11212	N	N
HAMP	FGF23	0.846618	0.0103028	-0.243468	N	N
HAMP	OCLN	0.846618	0.0377173	-0.0517695	N	N
PUS7L	IMP3	-0.0324747	1.23284	0.295038	N	N
PUS7L	PRMT8	-0.0324747	-0.166859	0.223789	N	N
PUS7L	RPL39L	-0.0324747	-0.0505951	0.17081	N	N
PUS7L	EGR4	-0.0324747	0.0265197	-0.0576632	N	N
PUS7L	DOHH	-0.0324747	0.770354	0.15358	N	N
PUS7L	WDR12	-0.0324747	1.25508	0.199364	N	N
PUS7L	LSG1	-0.0324747	1.03174	0.0948621	N	N
C5AR1	MPEG1	0.0504395	0.103762	-0.034958	N	N
C5AR1	FNBP1	0.0504395	0.180703	0.031543	N	N
C5AR1	CD69	0.0504395	-0.210291	-0.0264442	N	N
C5AR1	MS4A6A	0.0504395	0.292007	-0.108251	N	N
C5AR1	COL5A3	0.0504395	-0.0716995	-0.0628006	N	N
C5AR1	CYTH4	0.0504395	0.146114	-0.186376	N	N
TNRC6C	EPHA1	0.0960839	0.137384	-0.120912	N	N
TNRC6C	NOTCH3	0.0960839	0.071549	0.00427374	N	N
TNRC6C	HELZ	0.0960839	0.030852	0.0422425	N	N
FAM173B	IMP3	0.0161062	1.23284	0.0990349	N	N
FAM173B	PTPRG	0.0161062	0.234415	0.0589412	N	N
FAM173B	WDR12	0.0161062	1.25508	-0.00198745	N	N
FAM173B	GPR22	0.0161062	-0.108797	0.165707	N	N
FAM173B	HIST1H3H	0.0161062	0.221802	0.168154	N	N
SIX2	WNT2B	-0.0881539	0.0368345	-0.1267	N	N
SIX2	TM6SF1	-0.0881539	0.105853	-0.0685329	N	N
SIX2	TNXB	-0.0881539	0.268914	-0.0162866	N	N
SIX2	EPHA1	-0.0881539	0.137384	-0.0427929	N	N
SIX2	FREM1	-0.0881539	-0.0392004	0.031367	N	N
SIX2	ZNF573	-0.0881539	-0.0931092	-0.0891637	N	N
SIX2	EYA3	-0.0881539	0.167059	0.16561	N	N
TSPEAR	PIWIL2	-0.064523	0.0111266	-0.0567489	N	N
TSPEAR	ADAM22	-0.064523	0.0387132	0.127091	N	N
KNDC1	EFHD2	0.0624387	-0.00773912	-0.00763057	N	N
KNDC1	WNK1	0.0624387	1.29469	0.203939	N	N
KNDC1	GRIA4	0.0624387	-0.0307438	-0.193481	N	N
KNDC1	RUNDC3A	0.0624387	-0.036934	-0.0601575	N	N
KNDC1	LAMP5	0.0624387	-0.19136	-0.101637	N	N
KNDC1	ARHGAP20	0.0624387	-0.168555	-0.135101	N	N
KNDC1	ADAM22	0.0624387	0.0387132	0.280134	N	N
KNDC1	VAT1L	0.0624387	-0.0409432	-0.0393925	N	N
KNDC1	MYT1	0.0624387	0.106458	-0.0426669	N	N
MYT1	FNBP1	0.106458	0.180703	-0.0821203	N	N
MYT1	WNK1	0.106458	1.29469	-0.014312	N	N
MYT1	ZNF862	0.106458	0.218556	-0.0114977	N	N
MYT1	GRIA4	0.106458	-0.0307438	-0.00900915	N	N
MYT1	RUNDC3A	0.106458	-0.036934	0.843926	N	N
MYT1	TGOLN2	0.106458	0.112572	0.0216062	N	N
MYT1	EGR4	0.106458	0.0265197	0.0398699	N	N
MYT1	SNAPC4	0.106458	0.890676	0.00477336	N	N
MYT1	DAPK1	0.106458	0.00469035	-0.00908655	N	N
AAGAB	AP4S1	0.00570899	0.267538	-0.0469456	N	N
AAGAB	AP2M1	0.00570899	0.953627	0.140244	N	N
CCDC150	BUB1	-0.111382	0.75053	0.432098	N	N
CCDC150	HELZ	-0.111382	0.030852	0.240775	N	N
PROSER1	MRPL12	0.150773	0.84566	-0.184562	N	N
LIN9	BUB1	-0.0219415	0.75053	0.252628	N	N
LIN9	PARPBP	-0.0219415	0.135242	0.520387	N	N
LIN9	RACGAP1	-0.0219415	1.45134	0.353336	N	N
LIN9	SRRT	-0.0219415	0.755487	0.288909	N	N
LIN9	BIRC5	-0.0219415	1.50869	0.189218	N	N
LIN9	NUF2	-0.0219415	1.40399	0.362279	N	N
LIN9	RAD51	-0.0219415	1.09318	0.219476	N	N
LIN9	SNAPC4	-0.0219415	0.890676	-0.00757855	N	N
LIN9	DAPK1	-0.0219415	0.00469035	-0.340335	N	N
PTGES2	SIRT3	0.257172	0.0155853	0.233839	N	N
PTGES2	MRPL12	0.257172	0.84566	0.603052	N	N
PTGES2	HSPB11	0.257172	-0.017919	-0.139958	N	N
PTGES2	UBE2M	0.257172	1.41626	0.293039	N	N
PTGES2	IST1	0.257172	0.183893	-0.362316	N	N
PTGES2	EEF1G	0.257172	0.956792	0.194457	N	N
PTGES2	BIRC5	0.257172	1.50869	0.0134508	N	N
PTGES2	ALOX15	0.257172	0.147605	0.00368356	N	N
TMEM44	LSG1	0.247	1.03174	0.1621	N	N
GATAD1	ZNF573	0.315525	-0.0931092	0.168401	N	N
GATAD1	EGR4	0.315525	0.0265197	-0.108892	N	N
SDR39U1	MRPL12	0.0756395	0.84566	0.0895026	N	N
SDR39U1	VAT1L	0.0756395	-0.0409432	-0.17863	N	N
SDR39U1	MRPL9	0.0756395	0.526653	0.0772563	N	N
NFATC3	ORAI3	0.132408	0.191023	-0.0932602	N	N
NFATC3	FOXD4	0.132408	1.24069	-0.00541341	N	N
NFATC3	EGR4	0.132408	0.0265197	-0.0586138	N	N
NFATC3	ADAM12	0.132408	0.123378	0.151953	N	N
NFATC3	CD69	0.132408	-0.210291	-0.0158518	N	N
PARPBP	CEP152	0.135242	0.545107	0.186119	N	N
PARPBP	BUB1	0.135242	0.75053	0.445142	N	N
PARPBP	NUF2	0.135242	1.40399	0.369998	N	N
PARPBP	RACGAP1	0.135242	1.45134	0.382294	N	N
PARPBP	BIRC5	0.135242	1.50869	0.439237	N	N
PARPBP	RAD51	0.135242	1.09318	0.341165	N	N
PARPBP	RTEL1	0.135242	0.562869	0.0930104	N	N
PARPBP	BDH2	0.135242	0.259781	-0.143429	N	N
PLA2G12A	SEPHS2	0.191365	0.80634	0.244729	N	N
PLA2G12A	ARHGAP20	0.191365	-0.168555	-0.0448149	N	N
PLA2G12A	ALOX15	0.191365	0.147605	0.0477752	N	N
PALMD	RNPC3	0.0488032	1.68747	0.0128404	N	N
BUB1	BIRC5	0.75053	1.50869	0.647448	N	N
BUB1	MYO1A	0.75053	0.173289	-0.198553	N	N
BUB1	POC1A	0.75053	0.470115	0.435943	N	N
BUB1	RACGAP1	0.75053	1.45134	0.595015	N	N
BUB1	DVL3	0.75053	0.268726	-0.0647667	N	N
BUB1	MYO1D	0.75053	0.130529	-0.430301	N	N
BUB1	NUF2	0.75053	1.40399	0.602884	N	N
BUB1	HSPB11	0.75053	-0.017919	-0.0436748	N	N
BUB1	BCL2L12	0.75053	0.151586	0.327926	N	N
BUB1	HIST1H3H	0.75053	0.221802	0.0213682	N	N
BUB1	RTEL1	0.75053	0.562869	0.049794	N	N
BUB1	CEP152	0.75053	0.545107	0.231342	N	N
BUB1	SKP1	0.75053	0.743438	0.0901451	N	N
BUB1	WDR12	0.75053	1.25508	0.372836	N	N
BUB1	ACTL6A	0.75053	1.36094	0.41698	N	N
BUB1	RAD51	0.75053	1.09318	0.299011	N	N
BUB1	RNF7	0.75053	-0.157153	0.0165518	N	N
BUB1	C17orf53	0.75053	0.311103	0.375373	N	N
BUB1	TOP3A	0.75053	1.18026	0.425141	N	N
VNN1	APOF	-0.0200077	0.142356	0.0373333	N	N
VNN1	MPEG1	-0.0200077	0.103762	-0.0513924	N	N
VNN1	RAP1B	-0.0200077	0.163721	0.0559406	N	N
VNN1	GBP5	-0.0200077	0.213082	-0.0932552	N	N
VNN1	ITPA	-0.0200077	0.221085	0.0414969	N	N
VNN1	RAB3D	-0.0200077	0.120476	-0.0928842	N	N
VNN1	NMI	-0.0200077	0.0161854	0.254731	N	N
DAP3	IMP3	0.540567	1.23284	0.238448	N	N
DAP3	MRPL12	0.540567	0.84566	0.251359	N	N
DAP3	WDR12	0.540567	1.25508	0.294926	N	N
DAP3	MRPS18A	0.540567	0.529854	-0.124226	N	N
DAP3	DOCK4	0.540567	0.00757983	-0.0949585	N	N
DAP3	DOHH	0.540567	0.770354	0.453097	N	N
DAP3	RPL13A	0.540567	0.438558	0.136783	N	N
DAP3	BIRC5	0.540567	1.50869	0.2179	N	N
DAP3	MRPL9	0.540567	0.526653	0.414718	N	N
GJA4	TIE1	0.0297769	0.242536	0.361805	N	N
GJA4	BHLHE22	0.0297769	0.117603	0.159561	N	N
GJA4	GBP5	0.0297769	0.213082	-0.0756365	N	N
GJA4	OCLN	0.0297769	0.0377173	-0.205845	N	N
SRRT	EIF5	0.755487	1.35907	0.221285	N	N
SRRT	SRSF2	0.755487	1.77027	0.639643	N	N
SRRT	PHACTR4	0.755487	0.245434	-0.146765	N	N
SRRT	SAFB	0.755487	0.16087	0.428247	N	N
SRRT	CASC3	0.755487	0.232962	0.318872	N	N
SRRT	PPP6R2	0.755487	0.318306	0.296535	N	N
SRRT	SNAPC4	0.755487	0.890676	0.315179	N	N
SRRT	HIST1H3H	0.755487	0.221802	-0.0697247	N	N
SRRT	NOTCH3	0.755487	0.071549	0.213213	N	N
SRRT	WDR12	0.755487	1.25508	0.444484	N	N
SRRT	ACTL6A	0.755487	1.36094	0.124761	N	N
SRRT	RNPC3	0.755487	1.68747	-0.0521437	N	N
VPS53	RHOV	0.0886534	-0.133349	-0.198172	N	N
VPS53	RAP1B	0.0886534	0.163721	0.344343	N	N
VPS53	COG6	0.0886534	0.462214	-0.127298	N	N
VPS53	TGOLN2	0.0886534	0.112572	0.128591	N	N
VPS53	ARFGEF1	0.0886534	0.111192	-0.222115	N	N
VPS53	TOP3A	0.0886534	1.18026	0.466342	N	N
VPS53	AGFG1	0.0886534	-0.0437216	-0.0568952	N	N
PIWIL2	COL5A3	0.0111266	-0.0716995	0.0726185	N	N
PIWIL2	TNXB	0.0111266	0.268914	0.0857723	N	N
PIWIL2	HELZ	0.0111266	0.030852	-0.198427	N	N
PIWIL2	ARHGAP20	0.0111266	-0.168555	-0.0386361	N	N
PIWIL2	NEURL4	0.0111266	0.0353953	-0.0478967	N	N
PIWIL2	ACTL6A	0.0111266	1.36094	0.119686	N	N
FILIP1L	CTTNBP2NL	0.0990833	0.0132459	0.1587	N	N
FILIP1L	DCAF5	0.0990833	0.13521	0.279253	N	N
UGT2A3	PDGFC	0.0516702	0.0107242	-0.0327465	N	N
UGT2A3	MYO1A	0.0516702	0.173289	0.0210771	N	N
SKP1	BIRC5	0.743438	1.50869	0.153183	N	N
SKP1	USP6	0.743438	0.319822	0.0677879	N	N
SKP1	PKDCC	0.743438	0.0773427	-0.113535	N	N
SKP1	USP15	0.743438	-0.00207445	0.0548397	N	N
SKP1	ARHGAP44	0.743438	-0.290075	-0.323923	N	N
SKP1	MLLT6	0.743438	0.0823096	-0.172803	N	N
SKP1	NUF2	0.743438	1.40399	0.216864	N	N
SKP1	SPOPL	0.743438	0.162702	0.310457	N	N
SKP1	TGOLN2	0.743438	0.112572	0.269443	N	N
SKP1	RPL13A	0.743438	0.438558	-0.191107	N	N
SKP1	NEURL4	0.743438	0.0353953	-0.149757	N	N
SKP1	CEP152	0.743438	0.545107	0.290768	N	N
SKP1	RAD51	0.743438	1.09318	-0.218109	N	N
SKP1	SH3RF1	0.743438	-0.177505	0.190596	N	N
SKP1	EPHA1	0.743438	0.137384	-0.365148	N	N
SKP1	RPL13	0.743438	1.20564	0.0859967	N	N
SKP1	GLCE	0.743438	0.0790016	-0.146529	N	N
SKP1	HIST1H3H	0.743438	0.221802	0.153919	N	N
SKP1	UBE2M	0.743438	1.41626	-0.253997	N	N
SKP1	CORO1C	0.743438	0.111027	0.00865462	N	N
SKP1	BTBD9	0.743438	0.309757	-0.0167757	N	N
SKP1	ACTL6A	0.743438	1.36094	0.106955	N	N
SKP1	EEF1G	0.743438	0.956792	-0.161498	N	N
SKP1	RNF7	0.743438	-0.157153	-0.185275	N	N
RACGAP1	BIRC5	1.45134	1.50869	0.5646	N	N
RACGAP1	IST1	1.45134	0.183893	-0.104236	N	N
RACGAP1	PKDCC	1.45134	0.0773427	-0.209614	N	N
RACGAP1	POC1A	1.45134	0.470115	0.15147	N	N
RACGAP1	BCL2L12	1.45134	0.151586	0.115827	N	N
RACGAP1	NUF2	1.45134	1.40399	0.535484	N	N
RACGAP1	ARHGAP20	1.45134	-0.168555	-0.0339566	N	N
RACGAP1	SH3RF1	1.45134	-0.177505	-0.139782	N	N
RACGAP1	RHOV	1.45134	-0.133349	-0.0497311	N	N
RACGAP1	CEP152	1.45134	0.545107	0.404655	N	N
RACGAP1	MEGF10	1.45134	-0.0955894	-0.118183	N	N
RACGAP1	NOTCH3	1.45134	0.071549	-0.0871236	N	N
RACGAP1	WDR12	1.45134	1.25508	0.1835	N	N
RACGAP1	ACTL6A	1.45134	1.36094	0.511626	N	N
RACGAP1	RAD51	1.45134	1.09318	0.413343	N	N
RACGAP1	TIE1	1.45134	0.242536	-0.131677	N	N
TNFSF9	BCL2L12	-0.0166396	0.151586	0.247421	N	N
TNFSF9	EEF1G	-0.0166396	0.956792	0.105934	N	N
TNFSF9	CD27	-0.0166396	0.264148	0.0408059	N	N
TNFSF9	CD69	-0.0166396	-0.210291	-0.0755383	N	N
TNFSF9	EGR4	-0.0166396	0.0265197	0.136477	N	N
TNFSF9	MADCAM1	-0.0166396	0.030721	0.0969479	N	N
TNFSF9	OCLN	-0.0166396	0.0377173	-0.143633	N	N
TNFSF9	DUSP16	-0.0166396	0.104282	-0.134809	N	N
CADM1	PHACTR4	0.0800061	0.245434	-0.0130478	N	N
CADM1	FNBP1	0.0800061	0.180703	-0.110321	N	N
CADM1	NUF2	0.0800061	1.40399	0.185974	N	N
CADM1	EPHA1	0.0800061	0.137384	-0.116581	N	N
CADM1	ZNF385D	0.0800061	-0.211926	0.132228	N	N
CADM1	MADCAM1	0.0800061	0.030721	-0.0264603	N	N
CADM1	OCLN	0.0800061	0.0377173	-0.104688	N	N
CADM1	TIE1	0.0800061	0.242536	0.0827793	N	N
CADM1	DAPK1	0.0800061	0.00469035	-0.0181979	N	N
PHACTR4	FZD6	0.245434	-0.0686885	-0.0193114	N	N
PHACTR4	ACTL6A	0.245434	1.36094	0.0257236	N	N
PHACTR4	EYA3	0.245434	0.167059	0.185797	N	N
SH3RF1	UBE2M	-0.177505	1.41626	-0.382199	N	N
SH3RF1	WNK1	-0.177505	1.29469	-0.0946292	N	N
SH3RF1	TMEM9B	-0.177505	0.238617	-0.0612794	N	N
SH3RF1	RNF7	-0.177505	-0.157153	-0.124625	N	N
SH3RF1	HIST1H3H	-0.177505	0.221802	0.0833693	N	N
SH3RF1	DUSP16	-0.177505	0.104282	0.0239621	N	N
SEPHS2	ACTL6A	0.80634	1.36094	-0.0239296	N	N
MRPS18A	IMP3	0.529854	1.23284	0.135783	N	N
MRPS18A	MRPL12	0.529854	0.84566	0.0837384	N	N
MRPS18A	UBE2M	0.529854	1.41626	0.0501003	N	N
MRPS18A	WDR12	0.529854	1.25508	-0.147207	N	N
MRPS18A	EEF1G	0.529854	0.956792	-0.00297438	N	N
MRPS18A	HELZ	0.529854	0.030852	0.0627542	N	N
MRPS18A	RPL13A	0.529854	0.438558	-0.0374477	N	N
MRPS18A	RPL13	0.529854	1.20564	0.0114583	N	N
MRPS18A	C6orf223	0.529854	-0.218375	0.141811	N	N
MRPS18A	MRPL9	0.529854	0.526653	-0.0943263	N	N
COL5A3	CTSK	-0.0716995	0.177771	-0.0660397	N	N
COL5A3	CLDN14	-0.0716995	-0.11501	-0.0109843	N	N
COL5A3	TNXB	-0.0716995	0.268914	0.13315	N	N
COL5A3	NOTCH3	-0.0716995	0.071549	0.0567276	N	N
COL5A3	FLRT3	-0.0716995	-0.150916	0.0253814	N	N
COL5A3	ADAM12	-0.0716995	0.123378	0.0256699	N	N
COL5A3	COCH	-0.0716995	0.272093	-0.0582115	N	N
LAMP5	BHLHE22	-0.19136	0.117603	-0.0425727	N	N
LAMP5	GRIA4	-0.19136	-0.0307438	-0.0436697	N	N
DOCK4	RPL13	0.00757983	1.20564	0.0453123	N	N
DOCK4	RAP1B	0.00757983	0.163721	0.134356	N	N
DOCK4	EPHA1	0.00757983	0.137384	0.0474942	N	N
DOCK4	AUTS2	0.00757983	0.175227	0.108925	N	N
DOCK4	ZNF622	0.00757983	0.403843	0.243419	N	N
DOCK4	RPL13A	0.00757983	0.438558	-0.100548	N	N
DOCK4	RHOV	0.00757983	-0.133349	-0.112045	N	N
DOCK4	SURF6	0.00757983	0.81178	-0.00213422	N	N
DOCK4	IMP3	0.00757983	1.23284	-0.0542874	N	N
DOCK4	PRMT8	0.00757983	-0.166859	0.0251351	N	N
DOCK4	EIF5	0.00757983	1.35907	-0.0538262	N	N
DOCK4	LSG1	0.00757983	1.03174	-0.171811	N	N
DOCK4	ARAP1	0.00757983	0.0500699	0.226534	N	N
DOCK4	GPR22	0.00757983	-0.108797	0.129763	N	N
DOCK4	CYTH4	0.00757983	0.146114	0.0621794	N	N
DOCK4	MRPL9	0.00757983	0.526653	0.0585071	N	N
DOCK4	RASGRF2	0.00757983	0.0133797	0.0257785	N	N
DOCK4	RPL39L	0.00757983	-0.0505951	0.0661809	N	N
DOCK4	FLRT3	0.00757983	-0.150916	-0.0277775	N	N
DOCK4	RNPC3	0.00757983	1.68747	-0.13228	N	N
DOCK4	WDR12	0.00757983	1.25508	0.0206929	N	N
DOCK4	EEF1G	0.00757983	0.956792	0.0049273	N	N
DOCK4	MRPL12	0.00757983	0.84566	-0.119241	N	N
DOCK4	TIE1	0.00757983	0.242536	0.493329	N	N
HELZ	RTEL1	0.030852	0.562869	-0.193572	N	N
HELZ	ZBED6	0.030852	0.0686935	0.139739	N	N
HELZ	TOP3A	0.030852	1.18026	0.00056205	N	N
HELZ	TADA1	0.030852	0.387817	0.247752	N	N
HELZ	ZC3HAV1L	0.030852	-0.130307	0.0238042	N	N
HELZ	EIF5	0.030852	1.35907	0.127971	N	N
HELZ	CASC3	0.030852	0.232962	0.204342	N	N
HELZ	RAD51	0.030852	1.09318	0.0292572	N	N
TM6SF1	HIST1H3H	0.105853	0.221802	-0.0828827	N	N
TM6SF1	RASGRF2	0.105853	0.0133797	-0.0163554	N	N
PARD3B	EPHA1	0.0149929	0.137384	-0.0655186	N	N
PARD3B	PKDCC	0.0149929	0.0773427	-0.182682	N	N
PARD3B	FZD6	0.0149929	-0.0686885	0.0309651	N	N
PARD3B	WWC2	0.0149929	-0.0413954	0.2023	N	N
PARD3B	DVL3	0.0149929	0.268726	0.152733	N	N
PARD3B	PCDHAC1	0.0149929	0.107361	0.0658041	N	N
PARD3B	DSG1	0.0149929	-0.0311252	-0.145341	N	N
PARD3B	PLEKHG5	0.0149929	0.0526113	-0.103388	N	N
PARD3B	NOTCH3	0.0149929	0.071549	-0.0873902	N	N
PARD3B	BTBD9	0.0149929	0.309757	0.153811	N	N
PARD3B	BAIAP2	0.0149929	0.184688	-0.106082	N	N
F2RL3	MPEG1	-0.171643	0.103762	-0.0719459	N	N
F2RL3	TIE1	-0.171643	0.242536	-0.00665981	N	N
F2RL3	DAPK1	-0.171643	0.00469035	-0.0102031	N	N
SLC35C1	SLC16A9	0.21584	0.00615565	-0.0303555	N	N
SLC35C1	FUT11	0.21584	0.104384	-0.153598	N	N
SLC35C1	G6PC3	0.21584	0.0119817	-0.118694	N	N
USP6	MPEG1	0.319822	0.103762	0.0605137	N	N
USP6	DUSP16	0.319822	0.104282	0.279213	N	N
USP6	PRMT8	0.319822	-0.166859	0.0993656	N	N
USP6	RUNDC3A	0.319822	-0.036934	-0.00635937	N	N
USP6	MAP3K6	0.319822	0.0727478	-0.18755	N	N
USP6	SPOPL	0.319822	0.162702	0.267049	N	N
USP6	AGFG1	0.319822	-0.0437216	0.0961991	N	N
USP6	MOSPD3	0.319822	-0.124196	-0.0452842	N	N
USP6	RPL13A	0.319822	0.438558	0.122675	N	N
USP6	ARFGEF1	0.319822	0.111192	0.204989	N	N
USP6	USP15	0.319822	-0.00207445	0.229076	N	N
USP6	PTPRG	0.319822	0.234415	0.0417648	N	N
USP6	MRPL9	0.319822	0.526653	-0.107151	N	N
SEMA6A	WNT2B	-0.0247397	0.0368345	0.0644045	N	N
SEMA6A	RHOV	-0.0247397	-0.133349	0.0736595	N	N
SEMA6A	VAT1L	-0.0247397	-0.0409432	-0.0551336	N	N
SEMA6A	FZD6	-0.0247397	-0.0686885	0.00468125	N	N
SEMA6A	MEGF10	-0.0247397	-0.0955894	0.0289789	N	N
SEMA6A	RAP1B	-0.0247397	0.163721	0.218378	N	N
SEMA6A	EPHA1	-0.0247397	0.137384	-0.158334	N	N
SEMA6A	PDGFC	-0.0247397	0.0107242	-0.0842124	N	N
SEMA6A	TIE1	-0.0247397	0.242536	0.00323027	N	N
SEMA6A	NOTCH3	-0.0247397	0.071549	0.0515035	N	N
ARHGAP44	FNBP1	-0.290075	0.180703	-0.0239764	N	N
ARHGAP44	RHOV	-0.290075	-0.133349	0.286148	N	N
ARHGAP44	GRIA4	-0.290075	-0.0307438	0.0354696	N	N
ARHGAP44	RHBDF1	-0.290075	0.30811	-0.383666	N	N
ARHGAP44	BAIAP2	-0.290075	0.184688	0.163824	N	N
ARHGAP44	SRSF2	-0.290075	1.77027	0.22078	N	N
ARHGAP44	SURF6	-0.290075	0.81178	0.156086	N	N
ARAP1	RASGRF2	0.0500699	0.0133797	-0.191443	N	N
ARAP1	SNAPC4	0.0500699	0.890676	-0.111673	N	N
ARAP1	EPN1	0.0500699	-0.0174465	0.126885	N	N
ARAP1	RAP1B	0.0500699	0.163721	-0.176485	N	N
ARAP1	RHOV	0.0500699	-0.133349	0.236494	N	N
ARAP1	ZFAND6	0.0500699	0.066882	0.00157867	N	N
ARAP1	QPCTL	0.0500699	0.140243	-0.224643	N	N
ARAP1	BAIAP2	0.0500699	0.184688	0.232914	N	N
DVL3	EIF5	0.268726	1.35907	0.319053	N	N
DVL3	EPHA1	0.268726	0.137384	-0.131947	N	N
DVL3	PKDCC	0.268726	0.0773427	-0.156864	N	N
DVL3	BHLHE22	0.268726	0.117603	0.17196	N	N
DVL3	AP2M1	0.268726	0.953627	0.0385523	N	N
DVL3	FZD6	0.268726	-0.0686885	-0.0121768	N	N
DVL3	WNT2B	0.268726	0.0368345	0.0238206	N	N
DVL3	TXNL1	0.268726	0.173745	0.13402	N	N
DVL3	WNK1	0.268726	1.29469	0.228389	N	N
DVL3	SNAPC4	0.268726	0.890676	0.0775485	N	N
DVL3	MED13L	0.268726	0.103646	0.0269767	N	N
DVL3	NOTCH3	0.268726	0.071549	0.163094	N	N
DVL3	PTPRG	0.268726	0.234415	0.168852	N	N
DVL3	ACTL6A	0.268726	1.36094	0.102053	N	N
APOF	RPL39L	0.142356	-0.0505951	-0.0493737	N	N
ZBTB1	AUTS2	-0.0320163	0.175227	-0.144521	N	N
ZBTB1	CLDN14	-0.0320163	-0.11501	-0.0890645	N	N
ZBTB1	BCL2L12	-0.0320163	0.151586	-0.042884	N	N
ZBTB1	TBRG1	-0.0320163	0.0390368	0.293757	N	N
ZBTB1	MLLT6	-0.0320163	0.0823096	0.239397	N	N
ZBTB1	SPOPL	-0.0320163	0.162702	0.224783	N	N
ZBTB1	PKDCC	-0.0320163	0.0773427	0.158808	N	N
ZBTB1	ARHGAP20	-0.0320163	-0.168555	-0.0219265	N	N
ZBTB1	NEURL4	-0.0320163	0.0353953	-0.236611	N	N
ZBTB1	TMEM9B	-0.0320163	0.238617	0.206376	N	N
HEG1	RHOV	-0.265367	-0.133349	-0.180061	N	N
HEG1	RAP1B	-0.265367	0.163721	0.300036	N	N
HEG1	PTPRG	-0.265367	0.234415	0.230546	N	N
HEG1	DSG1	-0.265367	-0.0311252	-0.0538296	N	N
TECPR1	FNBP1	0.101413	0.180703	-0.117431	N	N
CASC3	ZBED6	0.232962	0.0686935	-0.27629	N	N
CASC3	SRSF2	0.232962	1.77027	0.334459	N	N
CASC3	RPL39L	0.232962	-0.0505951	0.481279	N	N
CASC3	RPL13A	0.232962	0.438558	0.111536	N	N
CASC3	RAD51	0.232962	1.09318	0.278641	N	N
CASC3	RPL13	0.232962	1.20564	0.0248165	N	N
CASC3	MRPL9	0.232962	0.526653	0.22242	N	N
HIST1H3H	SIRT3	0.221802	0.0155853	0.0341417	N	N
HIST1H3H	TBRG1	0.221802	0.0390368	-0.152814	N	N
HIST1H3H	BIRC5	0.221802	1.50869	0.147513	N	N
HIST1H3H	SPDYE1	0.221802	0.475772	0.053065	N	N
HIST1H3H	MLLT6	0.221802	0.0823096	-0.12036	N	N
HIST1H3H	NUF2	0.221802	1.40399	0.0264326	N	N
HIST1H3H	ZNF418	0.221802	0.174078	0.0721386	N	N
HIST1H3H	DAPK1	0.221802	0.00469035	0.154474	N	N
HIST1H3H	PRMT8	0.221802	-0.166859	-0.165353	N	N
HIST1H3H	CTSK	0.221802	0.177771	-0.0189283	N	N
HIST1H3H	PPP6R2	0.221802	0.318306	0.0260999	N	N
HIST1H3H	TRIM42	0.221802	-0.0861663	-0.22147	N	N
HIST1H3H	RASGRF2	0.221802	0.0133797	0.0347435	N	N
HIST1H3H	ACTL6A	0.221802	1.36094	0.154021	N	N
HIST1H3H	RAD51	0.221802	1.09318	0.0906996	N	N
HIST1H3H	RNPC3	0.221802	1.68747	0.161076	N	N
BDH2	MOSPD3	0.259781	-0.124196	0.246435	N	N
BDH2	SIRT3	0.259781	0.0155853	-0.0759137	N	N
BDH2	DSG1	0.259781	-0.0311252	-0.0272107	N	N
BDH2	SLC25A39	0.259781	0.185621	-0.226787	N	N
BDH2	GIMAP2	0.259781	-0.231459	0.276673	N	N
CYTH4	MPEG1	0.146114	0.103762	-0.247433	N	N
CYTH4	POC1A	0.146114	0.470115	0.170122	N	N
CYTH4	BTN3A1	0.146114	-0.18749	-0.121884	N	N
CYTH4	MYO1D	0.146114	0.130529	0.0424369	N	N
CYTH4	RAP1B	0.146114	0.163721	0.0150761	N	N
CYTH4	RHOV	0.146114	-0.133349	-0.00251181	N	N
CYTH4	MS4A6A	0.146114	0.292007	0.167891	N	N
CYTH4	GBP5	0.146114	0.213082	0.0542998	N	N
SLC16A9	SLC25A39	0.00615565	0.185621	0.216804	N	N
SLC16A9	DMGDH	0.00615565	-0.106629	-0.0105403	N	N
NOTCH3	EPHA1	0.071549	0.137384	0.0520568	N	N
NOTCH3	ADAM12	0.071549	0.123378	0.0172983	N	N
NOTCH3	APH1B	0.071549	0.0469918	-0.0155852	N	N
NOTCH3	FZD6	0.071549	-0.0686885	0.0641098	N	N
NOTCH3	RPL13A	0.071549	0.438558	0.0535854	N	N
NOTCH3	MLLT6	0.071549	0.0823096	0.361136	N	N
NOTCH3	MED12L	0.071549	-0.188869	0.122151	N	N
NOTCH3	NEURL4	0.071549	0.0353953	0.0649257	N	N
NOTCH3	ACTL6A	0.071549	1.36094	0.0207855	N	N
NOTCH3	SURF6	0.071549	0.81178	-0.0150215	N	N
NOTCH3	WNT2B	0.071549	0.0368345	0.181322	N	N
NOTCH3	EPN1	0.071549	-0.0174465	0.230855	N	N
NOTCH3	RAB3D	0.071549	0.120476	0.0257164	N	N
NOTCH3	SNAPC4	0.071549	0.890676	-0.0631236	N	N
NOTCH3	C20orf85	0.071549	-0.0294127	-0.12123	N	N
NOTCH3	PLEKHG5	0.071549	0.0526113	-0.071618	N	N
NOTCH3	WWC2	0.071549	-0.0413954	0.275253	N	N
NOTCH3	TIE1	0.071549	0.242536	-0.0841751	N	N
ITPA	MRPL12	0.221085	0.84566	0.234379	N	N
ITPA	MORN1	0.221085	0.184886	0.19441	N	N
ITPA	ATP11A	0.221085	-0.0410204	-0.319255	N	N
ITPA	RPL13A	0.221085	0.438558	0.232167	N	N
ITPA	TOP3A	0.221085	1.18026	0.0830545	N	N
ITPA	RPL39L	0.221085	-0.0505951	-0.235785	N	N
ITPA	DOHH	0.221085	0.770354	0.212952	N	N
ITPA	RHBDF1	0.221085	0.30811	0.199143	N	N
ITPA	RAD51	0.221085	1.09318	-0.139051	N	N
ITPA	ALDOC	0.221085	0.236194	0.0307592	N	N
ITPA	RTEL1	0.221085	0.562869	0.155384	N	N
ITPA	MRPL9	0.221085	0.526653	0.169442	N	N
DCAF5	UBE2M	0.13521	1.41626	0.010913	N	N
DCAF5	WDR12	0.13521	1.25508	-0.167301	N	N
DCAF5	RNF7	0.13521	-0.157153	-0.0942551	N	N
CTTNBP2NL	RASGRF2	0.0132459	0.0133797	-0.0642104	N	N
CTTNBP2NL	SIKE1	0.0132459	0.101653	0.191392	N	N
ADD3	WWC2	-0.0696676	-0.0413954	-0.134253	N	N
ADD3	BIRC5	-0.0696676	1.50869	-0.410974	N	N
ADD3	EPN1	-0.0696676	-0.0174465	-0.117914	N	N
ADD3	AP2M1	-0.0696676	0.953627	-0.130194	N	N
C3orf52	FREM1	-0.0840986	-0.0392004	0.152308	N	N
KRT37	TGOLN2	-0.192965	0.112572	-0.0377004	N	N
KRT37	SLC25A40	-0.192965	-0.0738077	0.033651	N	N
IST1	EIF5	0.183893	1.35907	-0.466043	N	N
IST1	AP2M1	0.183893	0.953627	-0.27268	N	N
IST1	USP15	0.183893	-0.00207445	0.157302	N	N
PKDCC	RAP1B	0.0773427	0.163721	0.130535	N	N
PKDCC	FRS2	0.0773427	-0.171607	0.0487754	N	N
PKDCC	MLLT6	0.0773427	0.0823096	0.00251116	N	N
PKDCC	MAP3K6	0.0773427	0.0727478	0.1421	N	N
PKDCC	ZNF622	0.0773427	0.403843	0.0335045	N	N
PKDCC	NEURL4	0.0773427	0.0353953	0.10576	N	N
PKDCC	WDR60	0.0773427	-0.246414	-0.0268869	N	N
PKDCC	SHC4	0.0773427	0.133121	-0.012042	N	N
PKDCC	EPN1	0.0773427	-0.0174465	0.0642517	N	N
PKDCC	RHOV	0.0773427	-0.133349	-0.0840569	N	N
PKDCC	PTPRG	0.0773427	0.234415	0.0652776	N	N
PKDCC	RHBDF1	0.0773427	0.30811	0.305288	N	N
PKDCC	FREM1	0.0773427	-0.0392004	0.0553771	N	N
PKDCC	RAD51	0.0773427	1.09318	-0.214931	N	N
PKDCC	PTPRM	0.0773427	0.107247	0.0248091	N	N
PKDCC	FGF23	0.0773427	0.0103028	-0.103565	N	N
POC1A	CEP152	0.470115	0.545107	-0.203042	N	N
POC1A	NUF2	0.470115	1.40399	0.236693	N	N
POC1A	BIRC5	0.470115	1.50869	0.234555	N	N
POC1A	BCL2L12	0.470115	0.151586	0.469263	N	N
POC1A	WDR12	0.470115	1.25508	0.367246	N	N
POC1A	RAD51	0.470115	1.09318	0.288351	N	N
POC1A	WDR60	0.470115	-0.246414	-0.0674784	N	N
MAP3K6	EPHA1	0.0727478	0.137384	0.199128	N	N
MAP3K6	ZNF622	0.0727478	0.403843	0.0290866	N	N
MAP3K6	ADAM12	0.0727478	0.123378	-0.155297	N	N
MAP3K6	MOSPD3	0.0727478	-0.124196	0.120939	N	N
MAP3K6	EGR4	0.0727478	0.0265197	0.0887104	N	N
MAP3K6	DUSP16	0.0727478	0.104282	-0.247303	N	N
SPOPL	DUSP16	0.162702	0.104282	0.189705	N	N
SPOPL	ZBED6	0.162702	0.0686935	0.190989	N	N
SPOPL	EEF1G	0.162702	0.956792	-0.0118593	N	N
SPOPL	EPN1	0.162702	-0.0174465	-0.34244	N	N
SPOPL	ARHGAP20	0.162702	-0.168555	0.0875512	N	N
SPOPL	BTBD9	0.162702	0.309757	0.296472	N	N
SPOPL	RNF7	0.162702	-0.157153	-0.246514	N	N
SPOPL	DAPK1	0.162702	0.00469035	0.187283	N	N
ZNF573	TBRG1	-0.0931092	0.0390368	0.386536	N	N
NEXN	RHOV	0.0956836	-0.133349	-0.183295	N	N
NEXN	CORO1C	0.0956836	0.111027	0.190375	N	N
NEXN	MFAP3L	0.0956836	-0.191027	0.0467292	N	N
NEXN	NMI	0.0956836	0.0161854	-0.154208	N	N
WDR60	CCDC39	-0.246414	0.0860276	0.205408	N	N
WDR60	WNK1	-0.246414	1.29469	0.308878	N	N
WDR60	ZNF385D	-0.246414	-0.211926	0.0848232	N	N
WDR60	HSPB11	-0.246414	-0.017919	0.0983542	N	N
WDR60	ACTL6A	-0.246414	1.36094	-0.153903	N	N
WDR60	LMBR1	-0.246414	-0.100804	0.332001	N	N
SHC4	UBE2M	0.133121	1.41626	0.0474233	N	N
SHC4	EPHA1	0.133121	0.137384	-0.0702043	N	N
SHC4	FRS2	0.133121	-0.171607	0.0381181	N	N
SHC4	ARFGEF1	0.133121	0.111192	-0.105221	N	N
SHC4	TIE1	0.133121	0.242536	0.0974342	N	N
SHC4	MED12L	0.133121	-0.188869	-0.0091349	N	N
PRMT8	ZNF622	-0.166859	0.403843	-0.0160065	N	N
PRMT8	ZNF385D	-0.166859	-0.211926	0.0838738	N	N
PRMT8	RPL13A	-0.166859	0.438558	0.0678963	N	N
PRMT8	IMP3	-0.166859	1.23284	0.0255128	N	N
PRMT8	NR2C1	-0.166859	0.106343	-0.121292	N	N
PRMT8	GIMAP2	-0.166859	-0.231459	-0.102922	N	N
PRMT8	EEF1G	-0.166859	0.956792	0.00697264	N	N
PRMT8	WDR12	-0.166859	1.25508	0.100588	N	N
PRMT8	LSG1	-0.166859	1.03174	0.0475971	N	N
PRMT8	ACTL6A	-0.166859	1.36094	-0.0442855	N	N
PRMT8	RAD51	-0.166859	1.09318	-0.054576	N	N
PRMT8	PTPRM	-0.166859	0.107247	0.497496	N	N
CTSK	CORO1C	0.177771	0.111027	-0.045622	N	N
CTSK	ADAM12	0.177771	0.123378	0.0582338	N	N
CTSK	BHLHE22	0.177771	0.117603	0.0564045	N	N
CTSK	AP2M1	0.177771	0.953627	-0.346114	N	N
CTSK	WNT2B	0.177771	0.0368345	0.101736	N	N
CTSK	CD27	0.177771	0.264148	-0.181357	N	N
CTSK	RAB3D	0.177771	0.120476	0.0110204	N	N
CTSK	OCLN	0.177771	0.0377173	-0.0317996	N	N
CTSK	FGF23	0.177771	0.0103028	-0.0371622	N	N
WNK1	FZD6	1.29469	-0.0686885	0.152754	N	N
WNK1	CLDN14	1.29469	-0.11501	-0.0548685	N	N
WNK1	EGR4	1.29469	0.0265197	-0.202891	N	N
WNK1	ATP11A	1.29469	-0.0410204	0.0752413	N	N
FLRT3	FREM1	-0.150916	-0.0392004	0.122531	N	N
FLRT3	RNPC3	-0.150916	1.68747	0.13825	N	N
FLRT3	ZNF862	-0.150916	0.218556	0.290276	N	N
FLRT3	RAP1B	-0.150916	0.163721	-0.0732309	N	N
FLRT3	PTPRG	-0.150916	0.234415	0.0514333	N	N
FLRT3	EPHA1	-0.150916	0.137384	-0.0305747	N	N
FLRT3	SNAPC4	-0.150916	0.890676	-0.235617	N	N
FLRT3	TIE1	-0.150916	0.242536	0.089374	N	N
FLRT3	FGF23	-0.150916	0.0103028	-0.0807517	N	N
NR2C1	ZNF385D	0.106343	-0.211926	-0.0271308	N	N
NR2C1	EYA3	0.106343	0.167059	0.179197	N	N
RPL13	MPEG1	1.20564	0.103762	0.0957052	N	N
RPL13	EIF5	1.20564	1.35907	-0.020887	N	N
RPL13	DOHH	1.20564	0.770354	-0.109624	N	N
RPL13	ZNF622	1.20564	0.403843	0.0317574	N	N
RPL13	RPL13A	1.20564	0.438558	0.331766	N	N
RPL13	SURF6	1.20564	0.81178	-0.260677	N	N
RPL13	IMP3	1.20564	1.23284	0.124317	N	N
RPL13	MRPL12	1.20564	0.84566	-0.386917	N	N
RPL13	LSG1	1.20564	1.03174	-0.0886854	N	N
RPL13	MYO1A	1.20564	0.173289	-0.128171	N	N
RPL13	MRPL9	1.20564	0.526653	-0.123146	N	N
RPL13	EEF1G	1.20564	0.956792	0.384882	N	N
RPL13	RPL39L	1.20564	-0.0505951	-0.0636408	N	N
RPL13	WDR12	1.20564	1.25508	-0.111307	N	N
RPL13	ACTL6A	1.20564	1.36094	-0.178066	N	N
MORN1	NUF2	0.184886	1.40399	0.139418	N	N
RPL39L	EIF5	-0.0505951	1.35907	0.200786	N	N
RPL39L	ZNF622	-0.0505951	0.403843	-0.0382154	N	N
RPL39L	RPL13A	-0.0505951	0.438558	-0.0170993	N	N
RPL39L	SURF6	-0.0505951	0.81178	-0.224941	N	N
RPL39L	IMP3	-0.0505951	1.23284	0.283756	N	N
RPL39L	MRPL12	-0.0505951	0.84566	0.217781	N	N
RPL39L	LSG1	-0.0505951	1.03174	0.0536791	N	N
RPL39L	MRPL9	-0.0505951	0.526653	0.126418	N	N
RPL39L	EEF1G	-0.0505951	0.956792	0.0581661	N	N
RPL39L	WDR12	-0.0505951	1.25508	-0.145055	N	N
RPL39L	RAD51	-0.0505951	1.09318	0.280614	N	N
RPL39L	TOP3A	-0.0505951	1.18026	-0.0137973	N	N
FREM1	EPHA1	-0.0392004	0.137384	-0.174313	N	N
FREM1	PDGFC	-0.0392004	0.0107242	0.0438236	N	N
FREM1	C16orf70	-0.0392004	0.210128	0.0198914	N	N
FREM1	ZBED6	-0.0392004	0.0686935	0.264956	N	N
FREM1	FOXD4	-0.0392004	1.24069	-0.205664	N	N
FREM1	GRIA4	-0.0392004	-0.0307438	0.280349	N	N
FREM1	AUTS2	-0.0392004	0.175227	0.00258573	N	N
FREM1	ANKFN1	-0.0392004	0.028381	0.0273272	N	N
FREM1	ADAM12	-0.0392004	0.123378	0.215982	N	N
C16orf70	LSG1	0.210128	1.03174	0.142582	N	N
GRIA4	MYO1D	-0.0307438	0.130529	0.131402	N	N
GRIA4	RUNDC3A	-0.0307438	-0.036934	0.00476325	N	N
GRIA4	MED12L	-0.0307438	-0.188869	0.125183	N	N
GRIA4	AP2M1	-0.0307438	0.953627	-0.173376	N	N
GRIA4	ARHGAP20	-0.0307438	-0.168555	0.205081	N	N
GRIA4	ADAM22	-0.0307438	0.0387132	-0.0398093	N	N
GRIA4	ALDOC	-0.0307438	0.236194	-0.0333252	N	N
GRIA4	PTPRG	-0.0307438	0.234415	0.337149	N	N
GRIA4	PTPRM	-0.0307438	0.107247	0.0601912	N	N
GRIA4	VAT1L	-0.0307438	-0.0409432	0.00684083	N	N
FRS2	EPHA1	-0.171607	0.137384	-0.14775	N	N
FRS2	RAP1B	-0.171607	0.163721	0.627265	N	N
FRS2	EGR4	-0.171607	0.0265197	-0.0316424	N	N
FRS2	PTPRM	-0.171607	0.107247	0.491937	N	N
FRS2	TIE1	-0.171607	0.242536	-0.114385	N	N
FRS2	FGF23	-0.171607	0.0103028	-0.177225	N	N
FAM13B	CORO1C	0.0289091	0.111027	-0.0909685	N	N
FAM13B	RHOV	0.0289091	-0.133349	-0.144691	N	N
FAM13B	RAP1B	0.0289091	0.163721	0.0392147	N	N
FAM13A	TMEM91	-0.111576	0.0467529	0.000139128	N	N
FAM13A	MYO1D	-0.111576	0.130529	0.122642	N	N
FAM13A	RHOV	-0.111576	-0.133349	-0.0494343	N	N
FAM13A	PDGFC	-0.111576	0.0107242	0.0605961	N	N
FAM13A	ATP11A	-0.111576	-0.0410204	-0.00533215	N	N
FAM13A	ADAMTS19	-0.111576	-0.212595	0.127855	N	N
FAM13A	RTEL1	-0.111576	0.562869	-0.201086	N	N
FAM13A	TRIM42	-0.111576	-0.0861663	-0.0140798	N	N
SRSF2	ZBED6	1.77027	0.0686935	-0.120958	N	N
SRSF2	BCL2L12	1.77027	0.151586	0.372133	N	N
SRSF2	RNPC3	1.77027	1.68747	-0.030454	N	N
SRSF2	SAFB	1.77027	0.16087	0.513845	N	N
SRSF2	EIF5	1.77027	1.35907	0.263233	N	N
SRSF2	EYA3	1.77027	0.167059	-0.0476568	N	N
SRSF2	ACTL6A	1.77027	1.36094	0.378443	N	N
EGR4	RASGRF2	0.0265197	0.0133797	-0.0231616	N	N
EGR4	TBRG1	0.0265197	0.0390368	-0.313874	N	N
EGR4	ZNF622	0.0265197	0.403843	0.0813886	N	N
EGR4	GPR22	0.0265197	-0.108797	-0.233269	N	N
EGR4	DUSP16	0.0265197	0.104282	0.184296	N	N
PCDHAC1	PTPRG	0.107361	0.234415	0.0707626	N	N
PCDHAC1	NUF2	0.107361	1.40399	0.147754	N	N
PCDHAC1	PTPRM	0.107361	0.107247	0.283549	N	N
MADCAM1	CD27	0.030721	0.264148	0.0756076	N	N
MADCAM1	CD69	0.030721	-0.210291	-0.134952	N	N
SURF6	WDR12	0.81178	1.25508	0.297526	N	N
SURF6	SNAPC4	0.81178	0.890676	0.341304	N	N
SURF6	RPL13A	0.81178	0.438558	-0.101576	N	N
SURF6	LSG1	0.81178	1.03174	0.19323	N	N
SURF6	ZNF622	0.81178	0.403843	0.270366	N	N
SURF6	IMP3	0.81178	1.23284	0.0331199	N	N
RAD51	BIRC5	1.09318	1.50869	0.314506	N	N
RAD51	EPHA1	1.09318	0.137384	0.0522505	N	N
RAD51	ATP11A	1.09318	-0.0410204	-0.0548091	N	N
RAD51	RTEL1	1.09318	0.562869	-0.0548618	N	N
RAD51	RPL13A	1.09318	0.438558	-0.0161292	N	N
RAD51	SIRT3	1.09318	0.0155853	-0.162317	N	N
RAD51	DAPK1	1.09318	0.00469035	-0.0864392	N	N
RAD51	NUF2	1.09318	1.40399	0.108276	N	N
RAD51	MRPL9	1.09318	0.526653	0.117598	N	N
RAD51	CEP152	1.09318	0.545107	0.28784	N	N
RAD51	TOP3A	1.09318	1.18026	0.278091	N	N
RAD51	WDR12	1.09318	1.25508	0.0875898	N	N
RAD51	ACTL6A	1.09318	1.36094	0.197887	N	N
RAD51	EEF1G	1.09318	0.956792	-0.194375	N	N
SIKE1	BCL2L12	0.101653	0.151586	-0.159297	N	N
EPN1	AP2M1	-0.0174465	0.953627	0.538931	N	N
EPN1	PLEKHG5	-0.0174465	0.0526113	0.448265	N	N
EPN1	BAG6	-0.0174465	0.161391	0.492977	N	N
EPN1	TGOLN2	-0.0174465	0.112572	-0.209315	N	N
EPN1	PPP6R2	-0.0174465	0.318306	0.117081	N	N
EPN1	NEURL4	-0.0174465	0.0353953	0.516412	N	N
EPN1	OCLN	-0.0174465	0.0377173	-0.174412	N	N
EPN1	FNBP1	-0.0174465	0.180703	-0.132982	N	N
EPN1	TIE1	-0.0174465	0.242536	-0.0552259	N	N
EPN1	AGFG1	-0.0174465	-0.0437216	0.155711	N	N
GBP5	MPEG1	0.213082	0.103762	0.00502146	N	N
GBP5	BAG6	0.213082	0.161391	0.017224	N	N
GBP5	MS4A6A	0.213082	0.292007	-0.0494852	N	N
GBP5	NMI	0.213082	0.0161854	-0.0776609	N	N
MRPL9	MRPL12	0.526653	0.84566	0.541716	N	N
MRPL9	WDR12	0.526653	1.25508	0.344651	N	N
MRPL9	USP15	0.526653	-0.00207445	0.0536869	N	N
MRPL9	RPL13A	0.526653	0.438558	0.0289408	N	N
MRPL9	IMP3	0.526653	1.23284	0.182509	N	N
UBE2M	TRIM42	1.41626	-0.0861663	0.191123	N	N
UBE2M	ZBED6	1.41626	0.0686935	-0.198976	N	N
UBE2M	BIRC5	1.41626	1.50869	0.407093	N	N
UBE2M	DOHH	1.41626	0.770354	0.442668	N	N
UBE2M	MPEG1	1.41626	0.103762	-0.00334021	N	N
UBE2M	USP15	1.41626	-0.00207445	-0.0768475	N	N
UBE2M	RNF7	1.41626	-0.157153	0.182654	N	N
UBE2M	RTEL1	1.41626	0.562869	0.0480251	N	N
MED13L	AUTS2	0.103646	0.175227	-0.082232	N	N
MED13L	RASGRF2	0.103646	0.0133797	-0.0378968	N	N
MED13L	TBRG1	0.103646	0.0390368	0.341749	N	N
MED13L	MED12L	0.103646	-0.188869	-0.0452076	N	N
MED13L	MOSPD3	0.103646	-0.124196	-0.0389054	N	N
MED13L	C17orf53	0.103646	0.311103	-0.331558	N	N
RHBDF1	RTEL1	0.30811	0.562869	0.192662	N	N
RHBDF1	MYO1D	0.30811	0.130529	0.321151	N	N
RHBDF1	MOSPD3	0.30811	-0.124196	0.0579924	N	N
RHBDF1	PDGFC	0.30811	0.0107242	-0.115737	N	N
RHBDF1	EREG	0.30811	-0.08534	0.0742575	N	N
RHBDF1	MRPL12	0.30811	0.84566	-0.272393	N	N
ASPRV1	DSG1	0.192997	-0.0311252	-0.236128	N	N
C17orf53	BIRC5	0.311103	1.50869	0.331998	N	N
C17orf53	ATP11A	0.311103	-0.0410204	-0.25721	N	N
C17orf53	MED12L	0.311103	-0.188869	0.268273	N	N
VAT1L	ATP11A	-0.0409432	-0.0410204	0.00473057	N	N
VAT1L	EEF1G	-0.0409432	0.956792	0.00992934	N	N
VAT1L	MEGF10	-0.0409432	-0.0955894	0.11117	N	N
VAT1L	ALDOC	-0.0409432	0.236194	0.229833	N	N
TOP3A	MLLT6	1.18026	0.0823096	-0.32351	N	N
TOP3A	NUF2	1.18026	1.40399	0.314855	N	N
TOP3A	RPL13A	1.18026	0.438558	0.0814006	N	N
TOP3A	RTEL1	1.18026	0.562869	0.23967	N	N
TOP3A	SIRT3	1.18026	0.0155853	0.24133	N	N
TOP3A	IMP3	1.18026	1.23284	0.201877	N	N
FGF23	WNT2B	0.0103028	0.0368345	-0.0528839	N	N
FGF23	TGOLN2	0.0103028	0.112572	0.183038	N	N
FGF23	BTBD9	0.0103028	0.309757	-0.00705733	N	N
FGF23	RASGRF2	0.0103028	0.0133797	0.0125137	N	N
FGF23	TIE1	0.0103028	0.242536	-0.0758794	N	N
AGFG1	FNBP1	-0.0437216	0.180703	-0.00322149	N	N
AGFG1	TBRG1	-0.0437216	0.0390368	0.279579	N	N
AGFG1	RAP1B	-0.0437216	0.163721	0.122693	N	N
AGFG1	ATP11A	-0.0437216	-0.0410204	-0.0478853	N	N
AGFG1	ADAMTS19	-0.0437216	-0.212595	-0.0302726	N	N
AGFG1	AP2M1	-0.0437216	0.953627	-0.00118245	N	N
AGFG1	DENND2A	-0.0437216	0.154767	0.0827421	N	N
AGFG1	TGOLN2	-0.0437216	0.112572	-0.100189	N	N
AGFG1	CD27	-0.0437216	0.264148	-0.0204212	N	N
AGFG1	RHOV	-0.0437216	-0.133349	0.310355	N	N
AGFG1	LSG1	-0.0437216	1.03174	0.0325833	N	N
AGFG1	HSPB11	-0.0437216	-0.017919	-0.0735823	N	N
AGFG1	RAB3D	-0.0437216	0.120476	-0.113366	N	N
AGFG1	ACTL6A	-0.0437216	1.36094	0.0708671	N	N
BAG6	LSG1	0.161391	1.03174	0.0491927	N	N
BAG6	ALDOC	0.161391	0.236194	0.0227395	N	N
BAG6	SIRT3	0.161391	0.0155853	0.11338	N	N
MYO1D	EFHD2	0.130529	-0.00773912	0.130709	N	N
MYO1D	RAP1B	0.130529	0.163721	-0.071455	N	N
MYO1D	CORO1C	0.130529	0.111027	-0.235137	N	N
MYO1D	DAPK1	0.130529	0.00469035	0.103448	N	N
MYO1D	MPEG1	0.130529	0.103762	-0.105585	N	N
MYO1D	RHOV	0.130529	-0.133349	0.0293224	N	N
MYO1D	ARMC4	0.130529	-0.0262715	-0.0111606	N	N
MYO1D	PLEKHG5	0.130529	0.0526113	0.01623	N	N
MYO1D	MEGF10	0.130529	-0.0955894	0.0322063	N	N
MYO1D	ACTL6A	0.130529	1.36094	-0.204994	N	N
MYO1A	EFHD2	0.173289	-0.00773912	0.18797	N	N
MYO1A	CLDN14	0.173289	-0.11501	-0.0943551	N	N
MYO1A	RAP1B	0.173289	0.163721	0.0136125	N	N
MYO1A	CORO1C	0.173289	0.111027	0.0444646	N	N
MYO1A	COCH	0.173289	0.272093	-0.216539	N	N
MYO1A	MPEG1	0.173289	0.103762	-0.124294	N	N
MYO1A	RHOV	0.173289	-0.133349	-0.0963987	N	N
MYO1A	ARFGEF1	0.173289	0.111192	0.104467	N	N
MYO1A	PLEKHG5	0.173289	0.0526113	0.103047	N	N
MYO1A	MEGF10	0.173289	-0.0955894	-0.0878852	N	N
MYO1A	ACTL6A	0.173289	1.36094	-0.115273	N	N
DOHH	MRPL12	0.770354	0.84566	0.558821	N	N
DOHH	WDR12	0.770354	1.25508	0.335828	N	N
DOHH	ZNF622	0.770354	0.403843	0.138027	N	N
DOHH	EIF5	0.770354	1.35907	0.436098	N	N
DOHH	LSG1	0.770354	1.03174	0.331523	N	N
DOHH	IMP3	0.770354	1.23284	0.195627	N	N
DOHH	EEF1G	0.770354	0.956792	0.0556081	N	N
ADAMTS19	BTBD9	-0.212595	0.309757	-0.143535	N	N
ADAMTS19	MEGF10	-0.212595	-0.0955894	0.10794	N	N
ADAMTS19	ATP11A	-0.212595	-0.0410204	-0.0152272	N	N
APH1B	WDR12	0.0469918	1.25508	-0.0926792	N	N
RPL13A	BIRC5	0.438558	1.50869	-0.0653759	N	N
RPL13A	USP15	0.438558	-0.00207445	0.0779527	N	N
RPL13A	EIF5	0.438558	1.35907	0.283064	N	N
RPL13A	ZNF622	0.438558	0.403843	0.220268	N	N
RPL13A	ACTL6A	0.438558	1.36094	-0.220562	N	N
RPL13A	DAPK1	0.438558	0.00469035	0.159369	N	N
RPL13A	IMP3	0.438558	1.23284	0.370629	N	N
RPL13A	LSG1	0.438558	1.03174	-0.0121695	N	N
RPL13A	ERP44	0.438558	0.384807	0.0721432	N	N
RPL13A	WDR12	0.438558	1.25508	-0.0412589	N	N
RPL13A	EREG	0.438558	-0.08534	-0.124016	N	N
RPL13A	EEF1G	0.438558	0.956792	0.204508	N	N
RPL13A	MRPL12	0.438558	0.84566	0.0168892	N	N
STOX1	PSG9	-0.178726	0.0381388	-0.0445295	N	N
STOX1	FOXD4	-0.178726	1.24069	0.108408	N	N
STOX1	ARHGAP20	-0.178726	-0.168555	-0.128143	N	N
STOX1	NUF2	-0.178726	1.40399	0.10927	N	N
DSG1	RHOV	-0.0311252	-0.133349	0.0494646	N	N
DSG1	PTPRG	-0.0311252	0.234415	-0.00848365	N	N
DSG1	ARHGAP20	-0.0311252	-0.168555	-0.0873824	N	N
DSG1	OCLN	-0.0311252	0.0377173	-0.0867613	N	N
DSG1	BAIAP2	-0.0311252	0.184688	-0.100215	N	N
DSG1	PTPRM	-0.0311252	0.107247	0.186112	N	N
COCH	DEGS1	0.272093	-0.294916	0.232237	N	N
COCH	FZD6	0.272093	-0.0686885	0.195072	N	N
COCH	CLDN14	0.272093	-0.11501	0.0286991	N	N
COCH	AP4S1	0.272093	0.267538	0.332591	N	N
ZBED2	ZBED6	-0.105981	0.0686935	0.0919603	N	N
CCDC39	ARMC4	0.0860276	-0.0262715	0.00918824	N	N
ZBED6	ZBED6	0.0686935	0.0686935	1	N	N
ZBED6	SAFB	0.0686935	0.16087	-0.186715	N	N
ZBED6	ZC3HAV1L	0.0686935	-0.130307	0.0917524	N	N
ZBED6	EEF1G	0.0686935	0.956792	-0.0697976	N	N
FOXD4	SIRT3	1.24069	0.0155853	0.226628	N	N
FOXD4	HSPB11	1.24069	-0.017919	-0.161216	N	N
CD69	PSG9	-0.210291	0.0381388	-0.0856985	N	N
CD69	AP2M1	-0.210291	0.953627	-0.142776	N	N
CD69	BTN3A1	-0.210291	-0.18749	-0.0770372	N	N
CD69	TNXB	-0.210291	0.268914	0.0552327	N	N
CD69	CD27	-0.210291	0.264148	-0.104618	N	N
ZC3HAV1L	EIF5	-0.130307	1.35907	-0.233261	N	N
ADAM22	SLC25A40	0.0387132	-0.0738077	0.0943924	N	N
ADAM22	SLC25A39	0.0387132	0.185621	0.0103809	N	N
ADAM22	ADAM12	0.0387132	0.123378	0.13191	N	N
ADAM22	ARMC4	0.0387132	-0.0262715	-0.128569	N	N
OCLN	EPHA1	0.0377173	0.137384	0.173629	N	N
OCLN	ATP11A	0.0377173	-0.0410204	0.341176	N	N
OCLN	ACTL6A	0.0377173	1.36094	0.0774613	N	N
OCLN	CD27	0.0377173	0.264148	0.035725	N	N
OCLN	CLDN14	0.0377173	-0.11501	-0.208121	N	N
OCLN	TGOLN2	0.0377173	0.112572	0.119945	N	N
OCLN	WNT2B	0.0377173	0.0368345	0.0659575	N	N
OCLN	SAFB	0.0377173	0.16087	-0.318335	N	N
OCLN	BAIAP2	0.0377173	0.184688	-0.133105	N	N
GLCE	WWC2	0.0790016	-0.0413954	0.0288397	N	N
WDR12	MRPL12	1.25508	0.84566	0.287204	N	N
WDR12	ZNF622	1.25508	0.403843	0.120432	N	N
WDR12	IMP3	1.25508	1.23284	0.0682816	N	N
WDR12	NUF2	1.25508	1.40399	0.274571	N	N
WDR12	SAFB	1.25508	0.16087	0.34224	N	N
WDR12	LSG1	1.25508	1.03174	0.360765	N	N
WDR12	ACTL6A	1.25508	1.36094	0.236139	N	N
WDR12	EEF1G	1.25508	0.956792	-0.00900285	N	N
EREG	PDGFC	-0.08534	0.0107242	0.0331361	N	N
EREG	BIRC5	-0.08534	1.50869	-0.0618083	N	N
EREG	ADAM12	-0.08534	0.123378	-0.085128	N	N
NMI	CORO1C	0.0161854	0.111027	0.0556698	N	N
EFHD2	SLC25A40	-0.00773912	-0.0738077	0.0419736	N	N
EFHD2	MRPL12	-0.00773912	0.84566	0.201836	N	N
EFHD2	MEGF10	-0.00773912	-0.0955894	-0.00834101	N	N
EFHD2	SLC25A39	-0.00773912	0.185621	0.385737	N	N
IMP3	EIF5	1.23284	1.35907	0.158608	N	N
IMP3	ZNF622	1.23284	0.403843	0.263635	N	N
IMP3	LSG1	1.23284	1.03174	0.0145528	N	N
IMP3	EEF1G	1.23284	0.956792	0.0646706	N	N
IMP3	MRPL12	1.23284	0.84566	0.221588	N	N
BIRC5	FNBP1	1.50869	0.180703	0.0837625	N	N
BIRC5	EIF5	1.50869	1.35907	0.131501	N	N
BIRC5	G6PC3	1.50869	0.0119817	0.338851	N	N
BIRC5	TNXB	1.50869	0.268914	-0.147946	N	N
BIRC5	DAPK1	1.50869	0.00469035	-0.181982	N	N
BIRC5	PDGFC	1.50869	0.0107242	0.154829	N	N
BIRC5	NUF2	1.50869	1.40399	0.616004	N	N
BIRC5	BCL2L12	1.50869	0.151586	0.242841	N	N
EIF5	AP4S1	1.35907	0.267538	0.424007	N	N
EIF5	MRPL12	1.35907	0.84566	0.19152	N	N
EIF5	RHOV	1.35907	-0.133349	0.136361	N	N
EIF5	LSG1	1.35907	1.03174	0.378491	N	N
EIF5	EEF1G	1.35907	0.956792	0.0159942	N	N
MOSPD3	EPHA1	-0.124196	0.137384	0.0494135	N	N
MOSPD3	AUTS2	-0.124196	0.175227	0.00910883	N	N
MOSPD3	MPEG1	-0.124196	0.103762	-0.0718552	N	N
MOSPD3	SIRT3	-0.124196	0.0155853	0.0623093	N	N
CORO1C	FNBP1	0.111027	0.180703	0.311185	N	N
CORO1C	RAP1B	0.111027	0.163721	-0.0717849	N	N
CORO1C	AP2M1	0.111027	0.953627	0.186454	N	N
CORO1C	DAPK1	0.111027	0.00469035	-0.00499682	N	N
CORO1C	DUSP16	0.111027	0.104282	0.0234245	N	N
CORO1C	EEF1G	0.111027	0.956792	-0.0692498	N	N
CORO1C	MEGF10	0.111027	-0.0955894	-0.098267	N	N
CORO1C	HSPB11	0.111027	-0.017919	-0.0646226	N	N
ATP11A	SLC25A39	-0.0410204	0.185621	-0.265392	N	N
ATP11A	BHLHE22	-0.0410204	0.117603	-0.00396454	N	N
ATP11A	ARFGEF1	-0.0410204	0.111192	0.212464	N	N
ATP11A	SLC25A40	-0.0410204	-0.0738077	0.232594	N	N
ATP11A	DEGS1	-0.0410204	-0.294916	0.205875	N	N
ATP11A	EEF1G	-0.0410204	0.956792	-0.0767047	N	N
ATP11A	ACTL6A	-0.0410204	1.36094	0.0108107	N	N
MLLT6	WNT2B	0.0823096	0.0368345	0.0483355	N	N
MLLT6	FZD6	0.0823096	-0.0686885	0.031744	N	N
MLLT6	FNBP1	0.0823096	0.180703	-0.080086	N	N
MLLT6	ARHGAP20	0.0823096	-0.168555	-0.115511	N	N
MLLT6	EYA3	0.0823096	0.167059	0.0270753	N	N
MLLT6	DEGS1	0.0823096	-0.294916	-0.18629	N	N
TGOLN2	DENND2A	0.112572	0.154767	0.0854486	N	N
TGOLN2	COG6	0.112572	0.462214	0.00180355	N	N
TGOLN2	AP2M1	0.112572	0.953627	-0.0548767	N	N
TGOLN2	FNBP1	0.112572	0.180703	0.134595	N	N
TGOLN2	RAB3D	0.112572	0.120476	-0.22894	N	N
EYA3	PDGFC	0.167059	0.0107242	0.165349	N	N
EYA3	RAP1B	0.167059	0.163721	-0.0104558	N	N
EYA3	PTPRM	0.167059	0.107247	-0.0643872	N	N
WNT2B	EPHA1	0.0368345	0.137384	-0.178234	N	N
WNT2B	LMBR1	0.0368345	-0.100804	0.17517	N	N
WNT2B	FZD6	0.0368345	-0.0686885	-0.168679	N	N
WNT2B	TBRG1	0.0368345	0.0390368	0.0353661	N	N
WNT2B	RHOV	0.0368345	-0.133349	-0.0187035	N	N
CD27	BTN3A1	0.264148	-0.18749	-0.00586273	N	N
PPP6R2	CEP152	0.318306	0.545107	0.14068	N	N
PPP6R2	RASGRF2	0.318306	0.0133797	-0.149003	N	N
PPP6R2	ZNF622	0.318306	0.403843	-0.102173	N	N
PPP6R2	DUSP16	0.318306	0.104282	2.16e-05	N	N
ALDOC	AUTS2	0.236194	0.175227	0.171078	N	N
ALDOC	ERP44	0.236194	0.384807	0.121248	N	N
ALDOC	G6PC3	0.236194	0.0119817	0.271085	N	N
ALDOC	ACTL6A	0.236194	1.36094	0.0276032	N	N
DUSP16	PTPRG	0.104282	0.234415	0.193624	N	N
DUSP16	LSG1	0.104282	1.03174	-0.0578952	N	N
TIE1	MPEG1	0.242536	0.103762	-0.0216976	N	N
TIE1	PDGFC	0.242536	0.0107242	-0.0134985	N	N
TIE1	EPHA1	0.242536	0.137384	0.0287772	N	N
TIE1	PTPRG	0.242536	0.234415	-0.00656287	N	N
ZNF862	PLEKHG5	0.218556	0.0526113	-0.160568	N	N
ZNF862	TBRG1	0.218556	0.0390368	0.362323	N	N
ZNF862	MEGF10	0.218556	-0.0955894	0.0616881	N	N
ZNF862	MED12L	0.218556	-0.188869	-0.314191	N	N
ANKFN1	PTPRM	0.028381	0.107247	0.15279	N	N
HSPB11	NUF2	-0.017919	1.40399	0.0477979	N	N
HSPB11	RAP1B	-0.017919	0.163721	-0.0240863	N	N
HSPB11	ACTL6A	-0.017919	1.36094	-0.0189731	N	N
HSPB11	RNF7	-0.017919	-0.157153	-0.0424341	N	N
ZFAND6	RAP1B	0.066882	0.163721	0.0466406	N	N
DMGDH	SIRT3	-0.106629	0.0155853	-0.0614522	N	N
ZNF140	TBRG1	-0.110999	0.0390368	0.326106	N	N
SLC39A10	SLC25A40	0.499213	-0.0738077	-0.0677128	N	N
SLC39A10	FZD6	0.499213	-0.0686885	-0.106504	N	N
SLC39A10	PTPRG	0.499213	0.234415	0.255391	N	N
SLC39A10	SLC25A39	0.499213	0.185621	-0.187267	N	N
WWC2	MS4A6A	-0.0413954	0.292007	0.123149	N	N
ARHGAP20	RHOV	-0.168555	-0.133349	-0.109936	N	N
ARHGAP20	BCL2L12	-0.168555	0.151586	-0.0381635	N	N
ARHGAP20	PLEKHG5	-0.168555	0.0526113	0.0554966	N	N
ARHGAP20	RAP1B	-0.168555	0.163721	0.0427298	N	N
ARHGAP20	TMEM9B	-0.168555	0.238617	0.0856825	N	N
MPEG1	BTN3A1	0.103762	-0.18749	-0.230955	N	N
MPEG1	MS4A6A	0.103762	0.292007	-0.199306	N	N
NUF2	BCL2L12	1.40399	0.151586	0.21626	N	N
NUF2	CEP152	1.40399	0.545107	0.255009	N	N
NUF2	ACTL6A	1.40399	1.36094	0.428246	N	N
SAFB	ACTL6A	0.16087	1.36094	0.152808	N	N
COG6	SIRT3	0.462214	0.0155853	-0.185371	N	N
COG6	EEF1G	0.462214	0.956792	-0.0459032	N	N
COG6	ARFGEF1	0.462214	0.111192	-0.0716389	N	N
RAP1B	FNBP1	0.163721	0.180703	0.183019	N	N
RAP1B	DAPK1	0.163721	0.00469035	-0.0394803	N	N
RAP1B	AP4S1	0.163721	0.267538	-0.127583	N	N
RAP1B	TXNL1	0.163721	0.173745	0.23238	N	N
RAP1B	RAB3D	0.163721	0.120476	-0.0218223	N	N
RAP1B	EPHA1	0.163721	0.137384	-0.249844	N	N
RAP1B	RASGRF2	0.163721	0.0133797	0.257487	N	N
RAP1B	PLEKHG5	0.163721	0.0526113	-0.0936432	N	N
RAP1B	ARFGEF1	0.163721	0.111192	0.0396964	N	N
RAP1B	BAIAP2	0.163721	0.184688	-0.18316	N	N
LSG1	BAIAP2	1.03174	0.184688	0.217526	N	N
LSG1	ZNF622	1.03174	0.403843	-0.0319545	N	N
LSG1	ARFGEF1	1.03174	0.111192	-0.0142946	N	N
LSG1	SNAPC4	1.03174	0.890676	0.323147	N	N
LSG1	DEGS1	1.03174	-0.294916	0.0475928	N	N
LSG1	MRPL12	1.03174	0.84566	0.290994	N	N
LSG1	AUTS2	1.03174	0.175227	-0.125738	N	N
SNAPC4	TBRG1	0.890676	0.0390368	-0.0420825	N	N
SNAPC4	RNPC3	0.890676	1.68747	0.231713	N	N
SNAPC4	ZNF622	0.890676	0.403843	0.253251	N	N
SNAPC4	NEURL4	0.890676	0.0353953	0.228575	N	N
GPR22	TMEM9B	-0.108797	0.238617	-0.167206	N	N
TRNP1	TMEM91	0.398443	0.0467529	-0.0885542	N	N
TRNP1	BHLHE22	0.398443	0.117603	-0.0401043	N	N
EEF1G	DAPK1	0.956792	0.00469035	-0.0487639	N	N
EEF1G	AP2M1	0.956792	0.953627	0.12261	N	N
EEF1G	ACTL6A	0.956792	1.36094	-0.200238	N	N
EEF1G	ERP44	0.956792	0.384807	0.00559319	N	N
EEF1G	MRPL12	0.956792	0.84566	0.013555	N	N
EEF1G	BCL2L12	0.956792	0.151586	-0.0028336	N	N
MEGF10	EPHA1	-0.0955894	0.137384	-0.113538	N	N
MEGF10	AP2M1	-0.0955894	0.953627	-0.206117	N	N
RNF7	RASGRF2	-0.157153	0.0133797	0.116484	N	N
RNF7	ERP44	-0.157153	0.384807	-0.134464	N	N
RNF7	BTBD9	-0.157153	0.309757	-0.283459	N	N
RNF7	USP15	-0.157153	-0.00207445	-0.103698	N	N
TBRG1	AUTS2	0.0390368	0.175227	0.243796	N	N
TBRG1	CLDN14	0.0390368	-0.11501	-0.02103	N	N
TBRG1	MED12L	0.0390368	-0.188869	-0.0638709	N	N
TBRG1	ZNF418	0.0390368	0.174078	-0.0634124	N	N
TBRG1	SIRT3	0.0390368	0.0155853	-0.07588	N	N
G6PC3	RTEL1	0.0119817	0.562869	0.186585	N	N
SLC25A39	RUNDC3A	0.185621	-0.036934	0.0688117	N	N
SLC25A39	SLC25A45	0.185621	0.133121	-0.199789	N	N
AP4S1	RHOV	0.267538	-0.133349	-0.0514456	N	N
AP4S1	AP2M1	0.267538	0.953627	0.0436788	N	N
MED12L	RASGRF2	-0.188869	0.0133797	-0.0322144	N	N
MED12L	EPHA1	-0.188869	0.137384	-0.0151405	N	N
SIRT3	SLC25A45	0.0155853	0.133121	0.390854	N	N
MRPL12	RTEL1	0.84566	0.562869	0.406587	N	N
MRPL12	SLC25A45	0.84566	0.133121	-0.139451	N	N
MRPL12	BCL2L12	0.84566	0.151586	0.534196	N	N
RHOV	FNBP1	-0.133349	0.180703	-0.225878	N	N
RHOV	FZD6	-0.133349	-0.0686885	0.0581404	N	N
RHOV	DAPK1	-0.133349	0.00469035	-0.122647	N	N
RHOV	EPHA1	-0.133349	0.137384	0.0277407	N	N
RHOV	RASGRF2	-0.133349	0.0133797	-0.139978	N	N
RHOV	PLEKHG5	-0.133349	0.0526113	0.0515454	N	N
RHOV	ARFGEF1	-0.133349	0.111192	-0.0179893	N	N
RHOV	BAIAP2	-0.133349	0.184688	0.281987	N	N
SLC25A40	SLC25A45	-0.0738077	0.133121	-0.0199469	N	N
SLC25A40	FNBP1	-0.0738077	0.180703	-0.059429	N	N
MS4A6A	EMILIN2	0.292007	0.027852	-0.0364307	N	N
MS4A6A	EPHA1	0.292007	0.137384	0.0312759	N	N
BTBD9	AUTS2	0.309757	0.175227	-0.0572484	N	N
BAIAP2	FNBP1	0.184688	0.180703	-0.136159	N	N
[truncated: 694 more rows]
