# Supplementary material for: DSCN: Double-target selection guided by CRISPR screening and network
Source: PLoS Comput Biol. 2022 Aug 19;18(8):e1009421. doi: 10.1371/journal.pcbi.1009421 (PMC9578612; doi:10.1371/journal.pcbi.1009421)
Supplement: S3 Table — IS score is compared with database DrugComb and SynlethDB real SL score data. Here, we includes 1437 drugs which all targets could cover. (XLSX) [file pcbi.1009421.s006.xlsx]

## Sheet: Supplementary table 3
Supplementary table 3 (stable 3). Pairwise drugs with synthetic lethylity in TCGA triple nettive braest cancer(TNBC) by DrugComb, IS and DSCNI algorithm calculation. It includes 1437 drugs overlapping with dataset synlethDB.
Gene1	Gene2	Drug1	Drug2	DrugComb_Bliss_score	IS_score	SynlethDB_score
EPHA2	CCND1	DASATINIB	ARSENIC TRIOXIDE	0.84	-20.8785	0.17
EPHA2	ABCC3	DASATINIB	METHOTREXATE	-1.04	-11.6232	0.173
BCL2	CCND1	DOCETAXEL	ARSENIC TRIOXIDE	-0.67	-17.771	0.1775
EGFR	ERBB2	GEFITINIB	LAPATINIB	4.31	-9.4785	0.1775
EGFR	KIT	VANDETANIB	SORAFENIB	-6.11	-7.9851	0.1775
BCL2	ERBB2	PACLITAXEL	LAPATINIB	13	-5.72756	0.1775
BCL2	AKT1	DOCETAXEL	ARSENIC TRIOXIDE	-0.67	-3.82049	0.1775
SRC	IKBKB	DASATINIB	ARSENIC TRIOXIDE	0.84	-3.69462	0.1775
PGR	ERBB2	MEGESTROL ACETATE	LAPATINIB	3.29	-3.4068	0.1775
ERBB2	MAPK1	LAPATINIB	ARSENIC TRIOXIDE	-1.2	-2.20645	0.1775
PTGS2	NFKB1	CELECOXIB	THALIDOMIDE	-0.4	-1.26109	0.1775
ERBB2	AKT1	LAPATINIB	ARSENIC TRIOXIDE	-1.2	-0.788522	0.1775
BRAF	AKT1	SORAFENIB	ARSENIC TRIOXIDE	0.78	0.943166	0.1775
EGFR	MAPK1	LAPATINIB	ARSENIC TRIOXIDE	-1.2	-8.98936	0.273125
BRAF	BCL2	VEMURAFENIB	PACLITAXEL	16.56	-3.99587	0.273125
EGFR	ALK	VANDETANIB	CRIZOTINIB	3.01	-14.1531	0.304
EGFR	FGFR1	VANDETANIB	SORAFENIB	-6.11	-13.7675	0.304
ALK	FGFR1	CRIZOTINIB	SORAFENIB	-3.04	-11.6592	0.304
PDPK1	RRM1	CELECOXIB	HYDROXYUREA	0.57	-11.5922	0.47
PDPK1	SLC29A2	CELECOXIB	MERCAPTOPURINE	1.78	-10.0238	0.47
PDPK1	SLC29A1	CELECOXIB	MERCAPTOPURINE	1.78	-6.82511	0.47
DCK	PDPK1	PEMETREXED	CELECOXIB	-11.93	-4.68948	0.47
PDPK1	ABCB1	CELECOXIB	LAPATINIB	-4.9	-4.08006	0.47
ABCC10	PDPK1	METHOTREXATE	CELECOXIB	0.82	-2.8218	0.47
KDR	SLC29A2	AXITINIB	MERCAPTOPURINE	-20.55	-5.67328	0.473
KDR	SLC29A1	AXITINIB	MERCAPTOPURINE	-20.55	-2.47457	0.473
DCK	KDR	PEMETREXED	SUNITINIB	-3.35	-0.338941	0.473
KDR	ABCB1	AXITINIB	CYCLOPHOSPHAMIDE	-11.88	0.270477	0.473
ABCC10	KDR	PACLITAXEL	SUNITINIB	5.49	1.52873	0.473
FLT1	RRM1	SUNITINIB	HYDROXYUREA	2.75	-17.3156	0.482
FLT1	SLC29A2	AXITINIB	MERCAPTOPURINE	-20.55	-15.7473	0.482
FLT1	SLC29A1	AXITINIB	MERCAPTOPURINE	-20.55	-12.5486	0.482
DCK	FLT1	PEMETREXED	SUNITINIB	-3.35	-10.4129	0.482
FLT1	ABCB1	AXITINIB	CYCLOPHOSPHAMIDE	-11.88	-9.80352	0.482
ABCC10	FLT1	PACLITAXEL	SUNITINIB	5.49	-8.54526	0.482
RRM1	SLC29A2	HYDROXYUREA	MERCAPTOPURINE	3.64	-14.1388	0.5
SMO	MAP2	VISMODEGIB	PACLITAXEL	14.93	-14.0409	0.5
CYP2C8	SMO	CABAZITAXEL	VISMODEGIB	4.33	-13.0985	0.5
SMO	MAP4	VISMODEGIB	PACLITAXEL	14.93	-12.9329	0.5
RRM1	SLC29A1	HYDROXYUREA	MERCAPTOPURINE	3.64	-10.9401	0.5
SMO	ABCC1	VISMODEGIB	METHOTREXATE	-4.3	-9.55313	0.5
DCK	RRM1	PEMETREXED	HYDROXYUREA	10.67	-8.80445	0.5
SMO	NR1I2	VISMODEGIB	PACLITAXEL	14.93	-8.75994	0.5
SMO	CYP19A1	VISMODEGIB	EXEMESTANE	6.1	-8.35844	0.5
RRM1	ABCB1	HYDROXYUREA	SORAFENIB	-3.03	-8.19503	0.5
SMO	BCL2	VISMODEGIB	PACLITAXEL	14.93	-8.06079	0.5
SMO	CYP1B1	VISMODEGIB	DASATINIB	0.14	-7.81942	0.5
CYP3A4	SMO	RALOXIFENE	VISMODEGIB	6.2	-7.25676	0.5
ABCC10	RRM1	DOCETAXEL	HYDROXYUREA	3.5	-6.93678	0.5
CYP3A5	SMO	AXITINIB	VISMODEGIB	0.61	-5.68547	0.5
SMO	ABCB11	VISMODEGIB	PACLITAXEL	14.93	-5.01632	0.5
SMO	MAPT	VISMODEGIB	PACLITAXEL	14.93	-5.00795	0.5
ABCG2	SMO	VANDETANIB	VISMODEGIB	4	-4.77304	0.5
SMO	ABCB1	VISMODEGIB	METHOTREXATE	-4.3	-4.02249	0.5
SLCO1B3	SMO	CABAZITAXEL	VISMODEGIB	4.33	-3.77674	0.5
SMO	CYP2C9	VISMODEGIB	SORAFENIB	-2.23	-3.28411	0.5
SMO	ABCC10	VISMODEGIB	METHOTREXATE	-4.3	-2.76423	0.5
SMO	ABCC2	VISMODEGIB	METHOTREXATE	-4.3	-2.68526	0.5
EGFR	RRM1	LAPATINIB	HYDROXYUREA	0.27	-15.9843	0.521
EGFR	KDR	VANDETANIB	SORAFENIB	-6.11	-7.51878	0.554
EGFR	AKT1	LAPATINIB	ARSENIC TRIOXIDE	-1.2	-7.57144	0.56
EGFR	MET	VANDETANIB	CRIZOTINIB	3.01	-7.35899	0.56
FLT3	KIT	SUNITINIB	SORAFENIB	3.2	-4.1765	0.56
CYP2B6	RET	NILOTINIB	SORAFENIB	-3.63	-11.2602	0.566
PDGFRA	CYP2B6	SUNITINIB	IFOSFAMIDE	-4.16	-10.869	0.566
CYP2B6	CYP3A4	NILOTINIB	IMIQUIMOD	-10.91	-8.75641	0.566
PTGS1	CYP2B6	IMATINIB	NILOTINIB	-2.36	-8.2546	0.566
CYP2B6	CYP1A2	NILOTINIB	IMIQUIMOD	-10.91	-7.69016	0.566
CYP2B6	CYP3A5	NILOTINIB	IFOSFAMIDE	-7.3	-7.18511	0.566
ABCG2	CYP2B6	VEMURAFENIB	ROMIDEPSIN	-10.87	-6.27268	0.566
CYP2B6	SLC22A1	TRETINOIN	IMATINIB	-1.31	-5.87731	0.566
CYP2B6	ABCB1	CRIZOTINIB	METHOTREXATE	-9.8	-5.52213	0.566
CYP2B6	ABL1	ROMIDEPSIN	DASATINIB	-6.64	-5.38714	0.566
CYP2B6	ALB	CRIZOTINIB	METHOTREXATE	-9.8	-5.31475	0.566
CYP2B6	ABCA3	TRETINOIN	IMATINIB	-1.31	-5.26272	0.566
CYP2B6	DDR1	TRETINOIN	IMATINIB	-1.31	-5.17044	0.566
CSF1R	CYP2B6	SUNITINIB	IFOSFAMIDE	-4.16	-5.16264	0.566
CYP2B6	KIT	ROMIDEPSIN	DASATINIB	-6.64	-5.03507	0.566
CYP2D6	CYP2B6	CELECOXIB	IFOSFAMIDE	-9.24	-4.84956	0.566
CYP2B6	CYP2C9	NILOTINIB	IFOSFAMIDE	-7.3	-4.78376	0.566
KDR	RRM1	SUNITINIB	HYDROXYUREA	2.75	-7.24165	0.675
RET	EGFR	IMATINIB	LAPATINIB	0.42	-14.2102	0.855
EGFR	FGFR2	LAPATINIB	THALIDOMIDE	1.89	-13.3048	0.855
EGFR	ABL1	GEFITINIB	IMATINIB	-1.85	-8.33717	0.855
SLC22A6	MAPK3	METHOTREXATE	ARSENIC TRIOXIDE	-3	-77.6785	NA
TNF	MAPK3	THALIDOMIDE	ARSENIC TRIOXIDE	-0.37	-74.6244	NA
RARG	MAPK3	TRETINOIN	ARSENIC TRIOXIDE	3.8	-74.4221	NA
FMO3	MAPK3	DASATINIB	ARSENIC TRIOXIDE	0.84	-73.3688	NA
MAP2	MAPK3	DOCETAXEL	ARSENIC TRIOXIDE	-0.67	-72.302	NA
RARRES1	MAPK3	TRETINOIN	ARSENIC TRIOXIDE	3.8	-71.7751	NA
FMO1	MAPK3	VANDETANIB	ARSENIC TRIOXIDE	6.31	-71.6925	NA
FLT1	MAPK3	AXITINIB	ARSENIC TRIOXIDE	-2.38	-71.4043	NA
CYP2C8	MAPK3	CABAZITAXEL	ARSENIC TRIOXIDE	-7.98	-71.3596	NA
MAP4	MAPK3	DOCETAXEL	ARSENIC TRIOXIDE	-0.67	-71.1941	NA
ABCC5	MAPK3	MERCAPTOPURINE	ARSENIC TRIOXIDE	-0.53	-70.6167	NA
HDAC1	MAPK3	ROMIDEPSIN	ARSENIC TRIOXIDE	-1.59	-70.265	NA
EGFR	MAPK3	LAPATINIB	ARSENIC TRIOXIDE	-1.2	-70.0729	NA
ABCC4	MAPK3	METHOTREXATE	ARSENIC TRIOXIDE	-3	-70.0075	NA
RRM1	MAPK3	HYDROXYUREA	ARSENIC TRIOXIDE	6.63	-69.7958	NA
CYP1A1	MAPK3	ROMIDEPSIN	ARSENIC TRIOXIDE	-1.59	-69.6961	NA
SLC22A11	MAPK3	METHOTREXATE	ARSENIC TRIOXIDE	-3	-69.6866	NA
JAK2	MAPK3	RUXOLITINIB	ARSENIC TRIOXIDE	2.61	-69.5138	NA
EPHA2	MAPK3	DASATINIB	ARSENIC TRIOXIDE	0.84	-69.4295	NA
SLCO1C1	MAPK3	METHOTREXATE	ARSENIC TRIOXIDE	-3	-69.4002	NA
ABL2	MAPK3	DASATINIB	ARSENIC TRIOXIDE	0.84	-69.2972	NA
MTHFR	MAPK3	METHOTREXATE	ARSENIC TRIOXIDE	-3	-69.2292	NA
SLC31A1	MAPK3	CARBOPLATIN	ARSENIC TRIOXIDE	1.25	-68.7926	NA
GSTP1	MAPK3	CHLORAMBUCIL	ARSENIC TRIOXIDE	-2.17	-68.6947	NA
SLC29A2	MAPK3	MERCAPTOPURINE	ARSENIC TRIOXIDE	-0.53	-68.2274	NA
PSMB5	MAPK3	BORTEZOMIB	ARSENIC TRIOXIDE	0.05	-68.1318	NA
RET	MAPK3	IMATINIB	ARSENIC TRIOXIDE	-1.21	-68.0217	NA
HPRT1	MAPK3	MERCAPTOPURINE	ARSENIC TRIOXIDE	-0.53	-68.0102	NA
ALK	MAPK3	CRIZOTINIB	ARSENIC TRIOXIDE	-0.12	-67.9646	NA
HDAC6	MAPK3	ROMIDEPSIN	ARSENIC TRIOXIDE	-1.59	-67.8995	NA
FDPS	MAPK3	ZOLEDRONIC ACID	ARSENIC TRIOXIDE	1.19	-67.8335	NA
RAF1	MAPK3	SORAFENIB	ARSENIC TRIOXIDE	0.78	-67.825	NA
ABCC1	MAPK3	METHOTREXATE	ARSENIC TRIOXIDE	-3	-67.8143	NA
PDGFRA	MAPK3	IMATINIB	ARSENIC TRIOXIDE	-1.21	-67.6306	NA
FGFR1	MAPK3	SORAFENIB	ARSENIC TRIOXIDE	0.78	-67.579	NA
SHBG	MAPK3	MITOTANE	ARSENIC TRIOXIDE	1.27	-67.5338	NA
GGPS1	MAPK3	ZOLEDRONIC ACID	ARSENIC TRIOXIDE	1.19	-67.5101	NA
CYP2C18	MAPK3	CYCLOPHOSPHAMIDE	ARSENIC TRIOXIDE	-0.96	-67.3994	NA
RXRG	MAPK3	TRETINOIN	ARSENIC TRIOXIDE	3.8	-67.3308	NA
PSMB1	MAPK3	BORTEZOMIB	ARSENIC TRIOXIDE	0.05	-67.27	NA
CYP2B6	MAPK3	RALOXIFENE	ARSENIC TRIOXIDE	-6.88	-67.1229	NA
FGFR2	MAPK3	THALIDOMIDE	ARSENIC TRIOXIDE	-0.37	-67.1163	NA
BLMH	MAPK3	BLEOMYCIN	ARSENIC TRIOXIDE	1.65	-67.0452	NA
NR1I2	MAPK3	DOCETAXEL	ARSENIC TRIOXIDE	-0.67	-67.0211	NA
CYP19A1	MAPK3	RALOXIFENE	ARSENIC TRIOXIDE	-6.88	-66.6196	NA
POLA2	MAPK3	DACARBAZINE	ARSENIC TRIOXIDE	5.88	-66.351	NA
BCL2	MAPK3	DOCETAXEL	ARSENIC TRIOXIDE	-0.67	-66.322	NA
SLCO1A2	MAPK3	METHOTREXATE	ARSENIC TRIOXIDE	-3	-66.3199	NA
FLT3	MAPK3	SUNITINIB	ARSENIC TRIOXIDE	-0.96	-66.2643	NA
FPGS	MAPK3	METHOTREXATE	ARSENIC TRIOXIDE	-3	-66.1253	NA
CYP1B1	MAPK3	MITOXANTRONE	ARSENIC TRIOXIDE	-1.3	-66.0806	NA
ABCC3	MAPK3	METHOTREXATE	ARSENIC TRIOXIDE	-3	-66.0781	NA
IMPDH1	MAPK3	MERCAPTOPURINE	ARSENIC TRIOXIDE	-0.53	-66.0373	NA
PTGS2	MAPK3	THALIDOMIDE	ARSENIC TRIOXIDE	-0.37	-65.8417	NA
IMPDH2	MAPK3	MERCAPTOPURINE	ARSENIC TRIOXIDE	-0.53	-65.7797	NA
FDX1	MAPK3	MITOTANE	ARSENIC TRIOXIDE	1.27	-65.7659	NA
PDGFRB	MAPK3	IMATINIB	ARSENIC TRIOXIDE	-1.21	-65.683	NA
PDPK1	MAPK3	CELECOXIB	ARSENIC TRIOXIDE	1.36	-65.6808	NA
ATP7A	MAPK3	CARBOPLATIN	ARSENIC TRIOXIDE	1.25	-65.6609	NA
SMO	MAPK3	VISMODEGIB	ARSENIC TRIOXIDE	9.03	-65.6232	NA
SLC22A2	MAPK3	IMATINIB	ARSENIC TRIOXIDE	-1.21	-65.5846	NA
CDH5	MAPK3	LENALIDOMIDE	ARSENIC TRIOXIDE	4.37	-65.5699	NA
CYP3A4	MAPK3	RALOXIFENE	ARSENIC TRIOXIDE	-6.88	-65.5179	NA
SLC31A2	MAPK3	CARBOPLATIN	ARSENIC TRIOXIDE	1.25	-65.5124	NA
CYP2E1	MAPK3	MITOXANTRONE	ARSENIC TRIOXIDE	-1.3	-65.5057	NA
ATP7B	MAPK3	CARBOPLATIN	ARSENIC TRIOXIDE	1.25	-65.4912	NA
ATIC	MAPK3	METHOTREXATE	ARSENIC TRIOXIDE	-3	-65.4149	NA
CRBN	MAPK3	THALIDOMIDE	ARSENIC TRIOXIDE	-0.37	-65.1281	NA
FYN	MAPK3	DASATINIB	ARSENIC TRIOXIDE	0.84	-65.1113	NA
LCK	MAPK3	DASATINIB	ARSENIC TRIOXIDE	0.84	-65.0814	NA
SLC29A1	MAPK3	MERCAPTOPURINE	ARSENIC TRIOXIDE	-0.53	-65.0287	NA
PTGS1	MAPK3	IMATINIB	ARSENIC TRIOXIDE	-1.21	-65.0161	NA
PPAT	MAPK3	MERCAPTOPURINE	ARSENIC TRIOXIDE	-0.53	-64.9279	NA
ENPP1	MAPK3	AMIFOSTINE	ARSENIC TRIOXIDE	2.05	-64.8987	NA
PTK6	MAPK3	VANDETANIB	ARSENIC TRIOXIDE	6.31	-64.7875	NA
CYP1A2	MAPK3	ANASTROZOLE	ARSENIC TRIOXIDE	-5.05	-64.4517	NA
TNFSF11	MAPK3	LENALIDOMIDE	ARSENIC TRIOXIDE	4.37	-64.4176	NA
ORM2	MAPK3	THALIDOMIDE	ARSENIC TRIOXIDE	-0.37	-64.2876	NA
CYP2A13	MAPK3	METHOXSALEN	ARSENIC TRIOXIDE	-1.48	-64.2775	NA
ESR1	MAPK3	RALOXIFENE	ARSENIC TRIOXIDE	-6.88	-64.2351	NA
CRABP2	MAPK3	TRETINOIN	ARSENIC TRIOXIDE	3.8	-64.2004	NA
NTRK1	MAPK3	IMATINIB	ARSENIC TRIOXIDE	-1.21	-64.0919	NA
PGD	MAPK3	METHOTREXATE	ARSENIC TRIOXIDE	-3	-64.0734	NA
PGR	MAPK3	MEGESTROL ACETATE	ARSENIC TRIOXIDE	10.1	-64.0012	NA
GSTM1	MAPK3	BUSULFAN	ARSENIC TRIOXIDE	1.23	-63.9475	NA
CYP3A5	MAPK3	CABAZITAXEL	ARSENIC TRIOXIDE	-7.98	-63.9466	NA
SLCO4C1	MAPK3	METHOTREXATE	ARSENIC TRIOXIDE	-3	-63.8679	NA
AOX1	MAPK3	RALOXIFENE	ARSENIC TRIOXIDE	-6.88	-63.8223	NA
TOP2A	MAPK3	TENIPOSIDE	ARSENIC TRIOXIDE	-2.42	-63.7802	NA
MPO	MAPK3	CARBOPLATIN	ARSENIC TRIOXIDE	1.25	-63.7708	NA
TLR8	MAPK3	IMIQUIMOD	ARSENIC TRIOXIDE	2.35	-63.5903	NA
DHFR	MAPK3	METHOTREXATE	ARSENIC TRIOXIDE	-3	-63.559	NA
SOD1	MAPK3	CARBOPLATIN	ARSENIC TRIOXIDE	1.25	-63.4404	NA
ERBB2	MAPK3	LAPATINIB	ARSENIC TRIOXIDE	-1.2	-63.29	NA
ALDH1A2	MAPK3	TRETINOIN	ARSENIC TRIOXIDE	3.8	-63.2887	NA
ABCB11	MAPK3	PACLITAXEL	ARSENIC TRIOXIDE	3.81	-63.2775	NA
MAPT	MAPK3	DOCETAXEL	ARSENIC TRIOXIDE	-0.67	-63.2691	NA
ESR2	MAPK3	RALOXIFENE	ARSENIC TRIOXIDE	-6.88	-63.2578	NA
MGST2	MAPK3	BUSULFAN	ARSENIC TRIOXIDE	1.23	-63.1758	NA
LIG3	MAPK3	BLEOMYCIN	ARSENIC TRIOXIDE	1.65	-63.0794	NA
ABCG2	MAPK3	CABAZITAXEL	ARSENIC TRIOXIDE	-7.98	-63.0342	NA
DCK	MAPK3	PEMETREXED	ARSENIC TRIOXIDE	6.14	-62.8931	NA
CRABP1	MAPK3	TRETINOIN	ARSENIC TRIOXIDE	3.8	-62.6706	NA
SLC22A1	MAPK3	IMATINIB	ARSENIC TRIOXIDE	-1.21	-62.6388	NA
JAK1	MAPK3	RUXOLITINIB	ARSENIC TRIOXIDE	2.61	-62.5545	NA
LIG1	MAPK3	BLEOMYCIN	ARSENIC TRIOXIDE	1.65	-62.3579	NA
STAT5B	MAPK3	DASATINIB	ARSENIC TRIOXIDE	0.84	-62.3487	NA
MT2A	MAPK3	CARBOPLATIN	ARSENIC TRIOXIDE	1.25	-62.3363	NA
ABCB1	MAPK3	METHOTREXATE	ARSENIC TRIOXIDE	-3	-62.2837	NA
TOP2B	MAPK3	DEXRAZOXANE	ARSENIC TRIOXIDE	1.24	-62.1767	NA
ABCC6	MAPK3	TENIPOSIDE	ARSENIC TRIOXIDE	-2.42	-62.1616	NA
ABL1	MAPK3	IMATINIB	ARSENIC TRIOXIDE	-1.21	-62.1487	NA
CYP17A1	MAPK3	ABIRATERONE	ARSENIC TRIOXIDE	2.44	-62.1303	NA
TLR7	MAPK3	IMIQUIMOD	ARSENIC TRIOXIDE	2.35	-62.115	NA
NR0B1	MAPK3	TRETINOIN	ARSENIC TRIOXIDE	3.8	-62.109	NA
GSTA1	MAPK3	BUSULFAN	ARSENIC TRIOXIDE	1.23	-62.09	NA
ALB	MAPK3	METHOTREXATE	ARSENIC TRIOXIDE	-3	-62.0763	NA
SRC	MAPK3	DASATINIB	ARSENIC TRIOXIDE	0.84	-62.0524	NA
SLC16A1	MAPK3	METHOTREXATE	ARSENIC TRIOXIDE	-3	-62.0462	NA
SLC22A8	MAPK3	METHOTREXATE	ARSENIC TRIOXIDE	-3	-62.0445	NA
SLC22A7	MAPK3	METHOTREXATE	ARSENIC TRIOXIDE	-3	-62.0444	NA
SLCO1B3	MAPK3	CABAZITAXEL	ARSENIC TRIOXIDE	-7.98	-62.0379	NA
TAP1	MAPK3	LAPATINIB	ARSENIC TRIOXIDE	-1.2	-62.037	NA
ABCA3	MAPK3	IMATINIB	ARSENIC TRIOXIDE	-1.21	-62.0243	NA
NQO1	MAPK3	CARBOPLATIN	ARSENIC TRIOXIDE	1.25	-61.992	NA
HDAC2	MAPK3	ROMIDEPSIN	ARSENIC TRIOXIDE	-1.59	-61.9434	NA
SLC19A1	MAPK3	METHOTREXATE	ARSENIC TRIOXIDE	-3	-61.9431	NA
GART	MAPK3	PEMETREXED	ARSENIC TRIOXIDE	6.14	-61.9427	NA
DDR1	MAPK3	IMATINIB	ARSENIC TRIOXIDE	-1.21	-61.932	NA
FLT4	MAPK3	AXITINIB	ARSENIC TRIOXIDE	-2.38	-61.9311	NA
RXRB	MAPK3	TRETINOIN	ARSENIC TRIOXIDE	3.8	-61.9285	NA
CSF1R	MAPK3	IMATINIB	ARSENIC TRIOXIDE	-1.21	-61.9242	NA
SLC28A3	MAPK3	MERCAPTOPURINE	ARSENIC TRIOXIDE	-0.53	-61.9166	NA
GPRC5A	MAPK3	TRETINOIN	ARSENIC TRIOXIDE	3.8	-61.9157	NA
SERPINA6	MAPK3	MITOTANE	ARSENIC TRIOXIDE	1.27	-61.9141	NA
NR3C1	MAPK3	MEGESTROL ACETATE	ARSENIC TRIOXIDE	10.1	-61.9027	NA
ABCC11	MAPK3	METHOTREXATE	ARSENIC TRIOXIDE	-3	-61.8899	NA
GSTA2	MAPK3	BUSULFAN	ARSENIC TRIOXIDE	1.23	-61.887	NA
CYP2C19	MAPK3	TENIPOSIDE	ARSENIC TRIOXIDE	-2.42	-61.8825	NA
RALBP1	MAPK3	SORAFENIB	ARSENIC TRIOXIDE	0.78	-61.8684	NA
SLC28A2	MAPK3	MERCAPTOPURINE	ARSENIC TRIOXIDE	-0.53	-61.8679	NA
SLCO3A1	MAPK3	METHOTREXATE	ARSENIC TRIOXIDE	-3	-61.8642	NA
CYP4A11	MAPK3	TRETINOIN	ARSENIC TRIOXIDE	3.8	-61.847	NA
STMN4	MAPK3	LOMUSTINE	ARSENIC TRIOXIDE	3.83	-61.8368	NA
ALDH1A1	MAPK3	TRETINOIN	ARSENIC TRIOXIDE	3.8	-61.833	NA
GGH	MAPK3	METHOTREXATE	ARSENIC TRIOXIDE	-3	-61.7984	NA
KIT	MAPK3	IMATINIB	ARSENIC TRIOXIDE	-1.21	-61.7966	NA
CYP11B1	MAPK3	MITOTANE	ARSENIC TRIOXIDE	1.27	-61.7473	NA
FOLR1	MAPK3	METHOTREXATE	ARSENIC TRIOXIDE	-3	-61.7459	NA
CYP2A6	MAPK3	METHOXSALEN	ARSENIC TRIOXIDE	-1.48	-61.6765	NA
TEK	MAPK3	VANDETANIB	ARSENIC TRIOXIDE	6.31	-61.6473	NA
CYP2D6	MAPK3	METHOXSALEN	ARSENIC TRIOXIDE	-1.48	-61.6111	NA
ORM1	MAPK3	IMATINIB	ARSENIC TRIOXIDE	-1.21	-61.5859	NA
BRAF	MAPK3	SORAFENIB	ARSENIC TRIOXIDE	0.78	-61.5583	NA
CYP2C9	MAPK3	ANASTROZOLE	ARSENIC TRIOXIDE	-5.05	-61.5453	NA
GSR	MAPK3	CARMUSTINE	ARSENIC TRIOXIDE	1.48	-61.5105	NA
ALPL	MAPK3	AMIFOSTINE	ARSENIC TRIOXIDE	2.05	-61.4828	NA
KDR	MAPK3	AXITINIB	ARSENIC TRIOXIDE	-2.38	-61.3303	NA
SULT2A1	MAPK3	ABIRATERONE	ARSENIC TRIOXIDE	2.44	-61.3255	NA
MET	MAPK3	CRIZOTINIB	ARSENIC TRIOXIDE	-0.12	-61.1705	NA
ABCC10	MAPK3	METHOTREXATE	ARSENIC TRIOXIDE	-3	-61.0254	NA
ABCC2	MAPK3	METHOTREXATE	ARSENIC TRIOXIDE	-3	-60.9464	NA
SLCO1B1	MAPK3	CABAZITAXEL	ARSENIC TRIOXIDE	-7.98	-60.8301	NA
NFKB1	MAPK3	THALIDOMIDE	ARSENIC TRIOXIDE	-0.37	-59.3039	NA
SLC22A6	CCND1	METHOTREXATE	ARSENIC TRIOXIDE	-3	-29.1275	NA
SLC22A6	TNF	METHOTREXATE	THALIDOMIDE	-4.12	-28.4185	NA
SLC22A6	RARG	METHOTREXATE	TRETINOIN	3.97	-28.2162	NA
FMO3	SLC22A6	VANDETANIB	METHOTREXATE	-6.23	-27.1629	NA
MAP2	SLC22A6	PACLITAXEL	METHOTREXATE	-0.48	-26.0961	NA
TNF	CCND1	THALIDOMIDE	ARSENIC TRIOXIDE	-0.37	-26.0734	NA
RARG	CCND1	TRETINOIN	ARSENIC TRIOXIDE	3.8	-25.8711	NA
SLC22A6	RARRES1	METHOTREXATE	TRETINOIN	3.97	-25.5692	NA
FMO1	SLC22A6	VANDETANIB	METHOTREXATE	-6.23	-25.4866	NA
FLT1	SLC22A6	AXITINIB	METHOTREXATE	-7.47	-25.1984	NA
RARG	TNF	TRETINOIN	THALIDOMIDE	1.6	-25.1621	NA
CYP2C8	SLC22A6	ABIRATERONE	METHOTREXATE	-6.89	-25.1537	NA
MAP4	SLC22A6	PACLITAXEL	METHOTREXATE	-0.48	-24.9882	NA
FMO3	CCND1	DASATINIB	ARSENIC TRIOXIDE	0.84	-24.8178	NA
SLC22A6	ABCC5	METHOTREXATE	MERCAPTOPURINE	-1.15	-24.4108	NA
FMO3	TNF	DASATINIB	THALIDOMIDE	5.03	-24.1088	NA
HDAC1	SLC22A6	ROMIDEPSIN	METHOTREXATE	-3.81	-24.0591	NA
RARG	FMO3	TRETINOIN	DASATINIB	3.44	-23.9065	NA
EGFR	SLC22A6	VANDETANIB	METHOTREXATE	-6.23	-23.867	NA
SLC22A6	ABCC4	METHOTREXATE	MERCAPTOPURINE	-1.15	-23.8016	NA
MAP2	CCND1	DOCETAXEL	ARSENIC TRIOXIDE	-0.67	-23.751	NA
RRM1	SLC22A6	HYDROXYUREA	METHOTREXATE	1.42	-23.5899	NA
CYP1A1	SLC22A6	ROMIDEPSIN	METHOTREXATE	-3.81	-23.4902	NA
JAK2	SLC22A6	RUXOLITINIB	METHOTREXATE	-7.26	-23.3079	NA
RARRES1	CCND1	TRETINOIN	ARSENIC TRIOXIDE	3.8	-23.2241	NA
EPHA2	SLC22A6	DASATINIB	METHOTREXATE	-1.04	-23.2236	NA
FMO1	CCND1	VANDETANIB	ARSENIC TRIOXIDE	6.31	-23.1415	NA
ABL2	SLC22A6	DASATINIB	METHOTREXATE	-1.04	-23.0913	NA
MAP2	TNF	PACLITAXEL	THALIDOMIDE	6.79	-23.042	NA
FLT1	CCND1	AXITINIB	ARSENIC TRIOXIDE	-2.38	-22.8533	NA
RARG	MAP2	TRETINOIN	DOCETAXEL	11.45	-22.8397	NA
CYP2C8	CCND1	CABAZITAXEL	ARSENIC TRIOXIDE	-7.98	-22.8086	NA
MAP4	CCND1	DOCETAXEL	ARSENIC TRIOXIDE	-0.67	-22.6431	NA
SLC22A6	SLC31A1	METHOTREXATE	CARBOPLATIN	-2.74	-22.5866	NA
RARRES1	TNF	TRETINOIN	THALIDOMIDE	1.6	-22.5151	NA
GSTP1	SLC22A6	CHLORAMBUCIL	METHOTREXATE	0.72	-22.4888	NA
FMO1	TNF	VANDETANIB	THALIDOMIDE	9.77	-22.4325	NA
FMO1	RARG	VANDETANIB	TRETINOIN	6.22	-22.2302	NA
FLT1	TNF	SORAFENIB	THALIDOMIDE	-1.73	-22.1442	NA
CYP2C8	TNF	SORAFENIB	THALIDOMIDE	-1.73	-22.0996	NA
ABCC5	CCND1	MERCAPTOPURINE	ARSENIC TRIOXIDE	-0.53	-22.0657	NA
SLC22A6	SLC29A2	METHOTREXATE	MERCAPTOPURINE	-1.15	-22.0215	NA
RARG	FLT1	TRETINOIN	SUNITINIB	-1.1	-21.942	NA
MAP4	TNF	PACLITAXEL	THALIDOMIDE	6.79	-21.9341	NA
SLC22A6	PSMB5	METHOTREXATE	BORTEZOMIB	0.27	-21.9259	NA
CYP2C8	RARG	RALOXIFENE	TRETINOIN	-1.37	-21.8973	NA
RET	SLC22A6	SORAFENIB	METHOTREXATE	3.03	-21.8158	NA
SLC22A6	HPRT1	METHOTREXATE	MERCAPTOPURINE	-1.15	-21.8043	NA
FMO3	MAP2	VANDETANIB	DOCETAXEL	13.92	-21.7864	NA
ALK	SLC22A6	CRIZOTINIB	METHOTREXATE	-9.8	-21.7587	NA
RARG	MAP4	TRETINOIN	DOCETAXEL	11.45	-21.7318	NA
HDAC1	CCND1	ROMIDEPSIN	ARSENIC TRIOXIDE	-1.59	-21.714	NA
HDAC6	SLC22A6	ROMIDEPSIN	METHOTREXATE	-3.81	-21.6936	NA
FDPS	SLC22A6	ZOLEDRONIC ACID	METHOTREXATE	2.11	-21.6276	NA
RAF1	SLC22A6	SORAFENIB	METHOTREXATE	3.03	-21.6191	NA
ABCC1	SLC22A6	ABIRATERONE	METHOTREXATE	-6.89	-21.6084	NA
EGFR	CCND1	LAPATINIB	ARSENIC TRIOXIDE	-1.2	-21.5219	NA
ABCC4	CCND1	METHOTREXATE	ARSENIC TRIOXIDE	-3	-21.4565	NA
PDGFRA	SLC22A6	SUNITINIB	METHOTREXATE	-1.62	-21.4247	NA
FGFR1	SLC22A6	SORAFENIB	METHOTREXATE	3.03	-21.3731	NA
ABCC5	TNF	MERCAPTOPURINE	THALIDOMIDE	2.52	-21.3567	NA
SHBG	SLC22A6	MITOTANE	METHOTREXATE	3.01	-21.3279	NA
GGPS1	SLC22A6	ZOLEDRONIC ACID	METHOTREXATE	2.11	-21.3041	NA
FMO3	RARRES1	VANDETANIB	TRETINOIN	6.22	-21.2595	NA
RRM1	CCND1	HYDROXYUREA	ARSENIC TRIOXIDE	6.63	-21.2448	NA
SLC22A6	CYP2C18	METHOTREXATE	CYCLOPHOSPHAMIDE	0.39	-21.1935	NA
FMO1	FMO3	VANDETANIB	DASATINIB	3.33	-21.1769	NA
RARG	ABCC5	TRETINOIN	MERCAPTOPURINE	4.5	-21.1544	NA
CYP1A1	CCND1	ROMIDEPSIN	ARSENIC TRIOXIDE	-1.59	-21.1451	NA
SLC22A11	CCND1	METHOTREXATE	ARSENIC TRIOXIDE	-3	-21.1356	NA
SLC22A6	RXRG	METHOTREXATE	TRETINOIN	3.97	-21.1249	NA
SLC22A6	PSMB1	METHOTREXATE	BORTEZOMIB	0.27	-21.0641	NA
HDAC1	TNF	ROMIDEPSIN	THALIDOMIDE	-1	-21.005	NA
JAK2	CCND1	RUXOLITINIB	ARSENIC TRIOXIDE	2.61	-20.9628	NA
CYP2B6	SLC22A6	CRIZOTINIB	METHOTREXATE	-9.8	-20.917	NA
SLC22A6	FGFR2	METHOTREXATE	THALIDOMIDE	-4.12	-20.9104	NA
FLT1	FMO3	AXITINIB	DASATINIB	-0.76	-20.8887	NA
SLCO1C1	CCND1	METHOTREXATE	ARSENIC TRIOXIDE	-3	-20.8492	NA
CYP2C8	FMO3	CABAZITAXEL	DASATINIB	-2.21	-20.844	NA
BLMH	SLC22A6	BLEOMYCIN	METHOTREXATE	-4.11	-20.8393	NA
NR1I2	SLC22A6	PACLITAXEL	METHOTREXATE	-0.48	-20.8152	NA
EGFR	TNF	LAPATINIB	THALIDOMIDE	1.89	-20.8129	NA
RARG	HDAC1	TRETINOIN	ROMIDEPSIN	0.93	-20.8027	NA
ABCC4	TNF	METHOTREXATE	THALIDOMIDE	-4.12	-20.7474	NA
ABL2	CCND1	DASATINIB	ARSENIC TRIOXIDE	0.84	-20.7462	NA
FMO3	MAP4	VANDETANIB	DOCETAXEL	13.92	-20.6785	NA
MTHFR	CCND1	METHOTREXATE	ARSENIC TRIOXIDE	-3	-20.6782	NA
RARG	EGFR	TRETINOIN	LAPATINIB	0.64	-20.6106	NA
RARG	ABCC4	TRETINOIN	SUNITINIB	-1.1	-20.5452	NA
RRM1	TNF	HYDROXYUREA	THALIDOMIDE	-0.28	-20.5358	NA
CYP1A1	TNF	DACARBAZINE	THALIDOMIDE	-1.5	-20.436	NA
SLC22A11	TNF	METHOTREXATE	THALIDOMIDE	-4.12	-20.4266	NA
CYP19A1	SLC22A6	PACLITAXEL	METHOTREXATE	-0.48	-20.4137	NA
RARG	RRM1	TRETINOIN	HYDROXYUREA	-0.15	-20.3335	NA
JAK2	TNF	RUXOLITINIB	THALIDOMIDE	5.66	-20.2538	NA
SLC31A1	CCND1	CARBOPLATIN	ARSENIC TRIOXIDE	1.25	-20.2415	NA
RARG	CYP1A1	TRETINOIN	METHOXSALEN	-0.45	-20.2337	NA
SLC22A11	RARG	METHOTREXATE	TRETINOIN	3.97	-20.2243	NA
RARRES1	MAP2	TRETINOIN	DOCETAXEL	11.45	-20.1927	NA
EPHA2	TNF	DASATINIB	THALIDOMIDE	5.03	-20.1695	NA
POLA2	SLC22A6	DACARBAZINE	METHOTREXATE	-2.49	-20.1451	NA
GSTP1	CCND1	CHLORAMBUCIL	ARSENIC TRIOXIDE	-2.17	-20.1437	NA
SLCO1C1	TNF	METHOTREXATE	THALIDOMIDE	-4.12	-20.1402	NA
BCL2	SLC22A6	PACLITAXEL	METHOTREXATE	-0.48	-20.1161	NA
SLCO1A2	SLC22A6	CHLORAMBUCIL	METHOTREXATE	0.72	-20.114	NA
FMO1	MAP2	VANDETANIB	DOCETAXEL	13.92	-20.1102	NA
FMO3	ABCC5	VANDETANIB	MERCAPTOPURINE	-21.8	-20.1011	NA
FLT3	SLC22A6	SUNITINIB	METHOTREXATE	-1.62	-20.0584	NA
JAK2	RARG	RUXOLITINIB	TRETINOIN	9.83	-20.0515	NA
ABL2	TNF	DASATINIB	THALIDOMIDE	5.03	-20.0372	NA
MTHFR	TNF	METHOTREXATE	THALIDOMIDE	-4.12	-19.9692	NA
RARG	EPHA2	TRETINOIN	DASATINIB	3.44	-19.9672	NA
SLCO1C1	RARG	METHOTREXATE	TRETINOIN	3.97	-19.9379	NA
FPGS	SLC22A6	PRALATREXATE	METHOTREXATE	3.24	-19.9194	NA
CYP1B1	SLC22A6	MITOXANTRONE	METHOTREXATE	-3.78	-19.8747	NA
RARG	ABL2	TRETINOIN	DASATINIB	3.44	-19.8349	NA
SLC22A6	IMPDH1	METHOTREXATE	MERCAPTOPURINE	-1.15	-19.8313	NA
FLT1	MAP2	AXITINIB	DOCETAXEL	11.79	-19.8219	NA
CYP2C8	MAP2	PACLITAXEL	DOCETAXEL	-2.11	-19.7773	NA
MTHFR	RARG	METHOTREXATE	TRETINOIN	3.97	-19.7669	NA
FMO3	HDAC1	VANDETANIB	ROMIDEPSIN	-8.72	-19.7494	NA
SLC29A2	CCND1	MERCAPTOPURINE	ARSENIC TRIOXIDE	-0.53	-19.6764	NA
PTGS2	SLC22A6	LENALIDOMIDE	METHOTREXATE	4.42	-19.6357	NA
MAP2	MAP4	PACLITAXEL	DOCETAXEL	-2.11	-19.6117	NA
FMO1	RARRES1	VANDETANIB	TRETINOIN	6.22	-19.5832	NA
PSMB5	CCND1	BORTEZOMIB	ARSENIC TRIOXIDE	0.05	-19.5808	NA
SLC22A6	IMPDH2	METHOTREXATE	MERCAPTOPURINE	-1.15	-19.5738	NA
FDX1	SLC22A6	MITOTANE	METHOTREXATE	3.01	-19.56	NA
FMO3	EGFR	DASATINIB	LAPATINIB	7.51	-19.5573	NA
SLC31A1	TNF	CARBOPLATIN	THALIDOMIDE	1.61	-19.5325	NA
FMO3	ABCC4	VANDETANIB	MERCAPTOPURINE	-21.8	-19.4919	NA
PDGFRB	SLC22A6	SUNITINIB	METHOTREXATE	-1.62	-19.477	NA
SLC22A6	PDPK1	METHOTREXATE	CELECOXIB	0.82	-19.4749	NA
RET	CCND1	IMATINIB	ARSENIC TRIOXIDE	-1.21	-19.4707	NA
HPRT1	CCND1	MERCAPTOPURINE	ARSENIC TRIOXIDE	-0.53	-19.4592	NA
SLC22A6	ATP7A	METHOTREXATE	CARBOPLATIN	-2.74	-19.455	NA
GSTP1	TNF	CHLORAMBUCIL	THALIDOMIDE	-4.68	-19.4347	NA
SMO	SLC22A6	VISMODEGIB	METHOTREXATE	-4.3	-19.4173	NA
ALK	CCND1	CRIZOTINIB	ARSENIC TRIOXIDE	-0.12	-19.4136	NA
SLC22A6	SLC22A2	METHOTREXATE	IMATINIB	-0.6	-19.3787	NA
CDH5	SLC22A6	LENALIDOMIDE	METHOTREXATE	4.42	-19.364	NA
HDAC6	CCND1	ROMIDEPSIN	ARSENIC TRIOXIDE	-1.59	-19.3484	NA
RARG	SLC31A1	TRETINOIN	CARBOPLATIN	1.75	-19.3302	NA
SLC22A6	IKBKB	METHOTREXATE	ARSENIC TRIOXIDE	-3	-19.3207	NA
CYP3A4	SLC22A6	TENIPOSIDE	METHOTREXATE	-2.1	-19.312	NA
SLC22A6	SLC31A2	METHOTREXATE	CARBOPLATIN	-2.74	-19.3065	NA
CYP2E1	SLC22A6	MITOXANTRONE	METHOTREXATE	-3.78	-19.2998	NA
FLT1	RARRES1	AXITINIB	TRETINOIN	4.12	-19.295	NA
SLC22A6	ATP7B	METHOTREXATE	CARBOPLATIN	-2.74	-19.2853	NA
FDPS	CCND1	ZOLEDRONIC ACID	ARSENIC TRIOXIDE	1.19	-19.2825	NA
FMO3	RRM1	DASATINIB	HYDROXYUREA	-4.41	-19.2802	NA
RAF1	CCND1	SORAFENIB	ARSENIC TRIOXIDE	0.78	-19.274	NA
ABCC1	CCND1	METHOTREXATE	ARSENIC TRIOXIDE	-3	-19.2633	NA
CYP2C8	RARRES1	RALOXIFENE	TRETINOIN	-1.37	-19.2503	NA
RARG	GSTP1	TRETINOIN	BUSULFAN	1.68	-19.2324	NA
ATIC	SLC22A6	PEMETREXED	METHOTREXATE	2.71	-19.209	NA
FMO3	CYP1A1	VANDETANIB	ROMIDEPSIN	-8.72	-19.1805	NA
FMO3	SLC22A11	VANDETANIB	METHOTREXATE	-6.23	-19.171	NA
CYP2C8	FMO1	RALOXIFENE	VANDETANIB	0.52	-19.1678	NA
RARRES1	MAP4	TRETINOIN	DOCETAXEL	11.45	-19.0848	NA
PDGFRA	CCND1	IMATINIB	ARSENIC TRIOXIDE	-1.21	-19.0796	NA
MAP2	ABCC5	PACLITAXEL	MERCAPTOPURINE	-8.45	-19.0343	NA
FGFR1	CCND1	SORAFENIB	ARSENIC TRIOXIDE	0.78	-19.028	NA
FMO1	MAP4	VANDETANIB	DOCETAXEL	13.92	-19.0022	NA
JAK2	FMO3	RUXOLITINIB	VANDETANIB	7.92	-18.9982	NA
SHBG	CCND1	MITOTANE	ARSENIC TRIOXIDE	1.27	-18.9828	NA
SLC29A2	TNF	MERCAPTOPURINE	THALIDOMIDE	2.52	-18.9674	NA
GGPS1	CCND1	ZOLEDRONIC ACID	ARSENIC TRIOXIDE	1.19	-18.959	NA
CRBN	SLC22A6	LENALIDOMIDE	METHOTREXATE	4.42	-18.9222	NA
FMO3	EPHA2	VANDETANIB	DASATINIB	3.33	-18.9139	NA
FYN	SLC22A6	DASATINIB	METHOTREXATE	-1.04	-18.9054	NA
FMO3	SLCO1C1	VANDETANIB	METHOTREXATE	-6.23	-18.8846	NA
CYP2C8	FLT1	ABIRATERONE	SORAFENIB	-6.27	-18.8795	NA
LCK	SLC22A6	DASATINIB	METHOTREXATE	-1.04	-18.8755	NA
CYP2C18	CCND1	CYCLOPHOSPHAMIDE	ARSENIC TRIOXIDE	-0.96	-18.8484	NA
SLC22A6	JUN	METHOTREXATE	ARSENIC TRIOXIDE	-3	-18.8465	NA
SLC22A6	SLC29A1	METHOTREXATE	MERCAPTOPURINE	-1.15	-18.8228	NA
SLC22A6	PTGS1	METHOTREXATE	THALIDOMIDE	-4.12	-18.8102	NA
FMO3	ABL2	VANDETANIB	DASATINIB	3.33	-18.7816	NA
RXRG	CCND1	TRETINOIN	ARSENIC TRIOXIDE	3.8	-18.7798	NA
RARG	SLC29A2	TRETINOIN	MERCAPTOPURINE	4.5	-18.7651	NA
RET	TNF	SORAFENIB	THALIDOMIDE	-1.73	-18.7617	NA
HPRT1	TNF	MERCAPTOPURINE	THALIDOMIDE	2.52	-18.7501	NA
SLC22A6	PPAT	METHOTREXATE	MERCAPTOPURINE	-1.15	-18.722	NA
PSMB1	CCND1	BORTEZOMIB	ARSENIC TRIOXIDE	0.05	-18.719	NA
FLT1	MAP4	AXITINIB	DOCETAXEL	11.79	-18.714	NA
FMO3	MTHFR	VANDETANIB	METHOTREXATE	-6.23	-18.7136	NA
ALK	TNF	CRIZOTINIB	THALIDOMIDE	5.26	-18.7046	NA
SLC22A6	ENPP1	METHOTREXATE	AMIFOSTINE	-1.75	-18.6928	NA
MAP2	HDAC1	PACLITAXEL	ROMIDEPSIN	-2.66	-18.6826	NA
RARG	PSMB5	TRETINOIN	BORTEZOMIB	-5.65	-18.6695	NA
CYP2C8	MAP4	PACLITAXEL	DOCETAXEL	-2.11	-18.6693	NA
HDAC6	TNF	ROMIDEPSIN	THALIDOMIDE	-1	-18.6394	NA
PTK6	SLC22A6	VANDETANIB	METHOTREXATE	-6.23	-18.5816	NA
FDPS	TNF	ZOLEDRONIC ACID	THALIDOMIDE	0.57	-18.5735	NA
CYP2B6	CCND1	RALOXIFENE	ARSENIC TRIOXIDE	-6.88	-18.5719	NA
FGFR2	CCND1	THALIDOMIDE	ARSENIC TRIOXIDE	-0.37	-18.5653	NA
RAF1	TNF	SORAFENIB	THALIDOMIDE	-1.73	-18.5649	NA
RARG	RET	TRETINOIN	IMATINIB	-1.31	-18.5594	NA
ABCC1	TNF	METHOTREXATE	THALIDOMIDE	-4.12	-18.5543	NA
RARG	HPRT1	TRETINOIN	MERCAPTOPURINE	4.5	-18.5479	NA
RARRES1	ABCC5	TRETINOIN	MERCAPTOPURINE	4.5	-18.5074	NA
ALK	RARG	CRIZOTINIB	TRETINOIN	3.98	-18.5023	NA
BLMH	CCND1	BLEOMYCIN	ARSENIC TRIOXIDE	1.65	-18.4942	NA
EGFR	MAP2	GEFITINIB	PACLITAXEL	-4.53	-18.4905	NA
NR1I2	CCND1	DOCETAXEL	ARSENIC TRIOXIDE	-0.67	-18.4701	NA
RARG	HDAC6	TRETINOIN	ROMIDEPSIN	0.93	-18.4371	NA
MAP2	ABCC4	PACLITAXEL	MERCAPTOPURINE	-8.45	-18.4251	NA
FMO1	ABCC5	VANDETANIB	MERCAPTOPURINE	-21.8	-18.4248	NA
RARG	FDPS	TRETINOIN	ZOLEDRONIC ACID	5.18	-18.3712	NA
PDGFRA	TNF	IMATINIB	THALIDOMIDE	-0.82	-18.3705	NA
RARG	RAF1	TRETINOIN	SORAFENIB	6.15	-18.3626	NA
RARG	ABCC1	TRETINOIN	ZOLEDRONIC ACID	5.18	-18.352	NA
FGFR1	TNF	SORAFENIB	THALIDOMIDE	-1.73	-18.319	NA
SLC31A1	FMO3	CARBOPLATIN	DASATINIB	-2.1	-18.2769	NA
SHBG	TNF	MITOTANE	THALIDOMIDE	5	-18.2737	NA
GGPS1	TNF	ZOLEDRONIC ACID	THALIDOMIDE	0.57	-18.25	NA
CYP1A2	SLC22A6	DACARBAZINE	METHOTREXATE	-2.49	-18.2458	NA
MAP2	RRM1	DOCETAXEL	HYDROXYUREA	3.5	-18.2134	NA
TNFSF11	SLC22A6	LENALIDOMIDE	METHOTREXATE	4.42	-18.2116	NA
GSTP1	FMO3	CARBOPLATIN	DASATINIB	-2.1	-18.1791	NA
RARG	PDGFRA	TRETINOIN	IMATINIB	-1.31	-18.1682	NA
RARRES1	HDAC1	TRETINOIN	ROMIDEPSIN	0.93	-18.1557	NA
CYP2C18	TNF	TRETINOIN	THALIDOMIDE	1.6	-18.1394	NA
FLT1	ABCC5	AXITINIB	MERCAPTOPURINE	-20.55	-18.1365	NA
RARG	FGFR1	TRETINOIN	SORAFENIB	6.15	-18.1167	NA
CYP1A1	MAP2	DACARBAZINE	PACLITAXEL	-9.98	-18.1137	NA
MAP2	SLC22A11	PACLITAXEL	METHOTREXATE	-0.48	-18.1043	NA
CYP2C8	ABCC5	VISMODEGIB	MERCAPTOPURINE	-23.06	-18.0919	NA
SLC22A6	ORM2	METHOTREXATE	THALIDOMIDE	-4.12	-18.0817	NA
FMO1	HDAC1	VANDETANIB	ROMIDEPSIN	-8.72	-18.0732	NA
SLC22A6	CYP2A13	METHOTREXATE	METHOXSALEN	-1.16	-18.0716	NA
RARG	SHBG	TRETINOIN	MITOTANE	1.31	-18.0715	NA
RXRG	TNF	TRETINOIN	THALIDOMIDE	1.6	-18.0707	NA
CYP19A1	CCND1	RALOXIFENE	ARSENIC TRIOXIDE	-6.88	-18.0686	NA
RARG	GGPS1	TRETINOIN	ZOLEDRONIC ACID	5.18	-18.0477	NA
ESR1	SLC22A6	RALOXIFENE	METHOTREXATE	1.6	-18.0292	NA
SLC22A6	CRABP2	METHOTREXATE	TRETINOIN	3.97	-17.9945	NA
EGFR	RARRES1	GEFITINIB	TRETINOIN	1.91	-17.9636	NA
RARG	CYP2C18	TRETINOIN	CYCLOPHOSPHAMIDE	-4.1	-17.9371	NA
JAK2	MAP2	RUXOLITINIB	DOCETAXEL	11.56	-17.9315	NA
MAP4	ABCC5	PACLITAXEL	MERCAPTOPURINE	-8.45	-17.9264	NA
RARRES1	ABCC4	TRETINOIN	SUNITINIB	-1.1	-17.8982	NA
SLC22A6	NTRK1	METHOTREXATE	IMATINIB	-0.6	-17.886	NA
FMO1	EGFR	VANDETANIB	LAPATINIB	7.69	-17.881	NA
PGD	SLC22A6	DACARBAZINE	METHOTREXATE	-2.49	-17.8675	NA
CYP2B6	TNF	SORAFENIB	THALIDOMIDE	-1.73	-17.8628	NA
MAP2	EPHA2	DOCETAXEL	DASATINIB	-0.8	-17.8471	NA
MAP2	SLCO1C1	PACLITAXEL	METHOTREXATE	-0.48	-17.8178	NA
FMO1	ABCC4	VANDETANIB	MERCAPTOPURINE	-21.8	-17.8156	NA
RARG	PSMB1	TRETINOIN	BORTEZOMIB	-5.65	-17.8077	NA
POLA2	CCND1	DACARBAZINE	ARSENIC TRIOXIDE	5.88	-17.8	NA
PGR	SLC22A6	MEGESTROL ACETATE	METHOTREXATE	4.74	-17.7953	NA
BLMH	TNF	BLEOMYCIN	THALIDOMIDE	6.16	-17.7852	NA
FLT1	HDAC1	AXITINIB	ROMIDEPSIN	-11.03	-17.7849	NA
SLCO1A2	CCND1	METHOTREXATE	ARSENIC TRIOXIDE	-3	-17.7689	NA
NR1I2	TNF	PACLITAXEL	THALIDOMIDE	6.79	-17.7611	NA
SLC22A6	GSTM1	METHOTREXATE	CARBOPLATIN	-2.74	-17.7416	NA
CYP3A5	SLC22A6	CRIZOTINIB	METHOTREXATE	-9.8	-17.7407	NA
CYP2C8	HDAC1	VISMODEGIB	ROMIDEPSIN	-10.66	-17.7403	NA
MAP2	ABL2	DOCETAXEL	DASATINIB	-0.8	-17.7148	NA
FLT3	CCND1	SUNITINIB	ARSENIC TRIOXIDE	-0.96	-17.7133	NA
FMO3	SLC29A2	VANDETANIB	MERCAPTOPURINE	-21.8	-17.7118	NA
RARRES1	RRM1	TRETINOIN	HYDROXYUREA	-0.15	-17.6865	NA
CYP2B6	RARG	RALOXIFENE	TRETINOIN	-1.37	-17.6606	NA
RARG	FGFR2	TRETINOIN	THALIDOMIDE	1.6	-17.654	NA
MAP2	MTHFR	PACLITAXEL	METHOTREXATE	-0.48	-17.6469	NA
SLC22A6	AOX1	METHOTREXATE	ALLOPURINOL	-1.2	-17.6163	NA
FMO3	PSMB5	DASATINIB	BORTEZOMIB	-2.21	-17.6162	NA
FMO1	RRM1	VANDETANIB	HYDROXYUREA	8.33	-17.6039	NA
FLT1	EGFR	AXITINIB	VANDETANIB	1.21	-17.5928	NA
CYP1A1	RARRES1	GEFITINIB	TRETINOIN	1.91	-17.5868	NA
RARG	BLMH	TRETINOIN	BLEOMYCIN	-3.15	-17.5829	NA
SLC22A11	RARRES1	METHOTREXATE	TRETINOIN	3.97	-17.5773	NA
MAP4	HDAC1	PACLITAXEL	ROMIDEPSIN	-2.66	-17.5747	NA
TOP2A	SLC22A6	MITOXANTRONE	METHOTREXATE	-3.78	-17.5743	NA
FPGS	CCND1	METHOTREXATE	ARSENIC TRIOXIDE	-3	-17.5743	NA
SLC22A6	MPO	METHOTREXATE	CARBOPLATIN	-2.74	-17.5649	NA
RARG	NR1I2	TRETINOIN	DOCETAXEL	11.45	-17.5588	NA
CYP2C8	EGFR	CELECOXIB	LAPATINIB	-4.9	-17.5481	NA
CYP1B1	CCND1	MITOXANTRONE	ARSENIC TRIOXIDE	-1.3	-17.5296	NA
FLT1	ABCC4	AXITINIB	MERCAPTOPURINE	-20.55	-17.5273	NA
ABCC3	CCND1	METHOTREXATE	ARSENIC TRIOXIDE	-3	-17.5271	NA
FMO3	RET	VANDETANIB	SORAFENIB	-6.11	-17.5061	NA
FMO1	CYP1A1	VANDETANIB	ROMIDEPSIN	-8.72	-17.5042	NA
FMO1	SLC22A11	VANDETANIB	METHOTREXATE	-6.23	-17.4948	NA
FMO3	HPRT1	VANDETANIB	MERCAPTOPURINE	-21.8	-17.4946	NA
IMPDH1	CCND1	MERCAPTOPURINE	ARSENIC TRIOXIDE	-0.53	-17.4862	NA
CYP2C8	ABCC4	VISMODEGIB	MERCAPTOPURINE	-23.06	-17.4827	NA
FMO3	ALK	VANDETANIB	CRIZOTINIB	3.01	-17.449	NA
JAK2	RARRES1	RUXOLITINIB	TRETINOIN	9.83	-17.4045	NA
SLC22A6	TLR8	METHOTREXATE	IMIQUIMOD	9.55	-17.3844	NA
FMO3	HDAC6	VANDETANIB	ROMIDEPSIN	-8.72	-17.3838	NA
EGFR	MAP4	GEFITINIB	PACLITAXEL	-4.53	-17.3826	NA
CYP19A1	TNF	ANASTROZOLE	THALIDOMIDE	0.21	-17.3596	NA
DHFR	SLC22A6	PEMETREXED	METHOTREXATE	2.71	-17.3531	NA
JAK2	FMO1	RUXOLITINIB	VANDETANIB	7.92	-17.322	NA
RARRES1	EPHA2	TRETINOIN	DASATINIB	3.44	-17.3202	NA
FMO3	FDPS	DASATINIB	ZOLEDRONIC ACID	3.21	-17.3179	NA
MAP4	ABCC4	PACLITAXEL	MERCAPTOPURINE	-8.45	-17.3172	NA
FMO3	RAF1	VANDETANIB	SORAFENIB	-6.11	-17.3094	NA
FMO3	ABCC1	VANDETANIB	METHOTREXATE	-6.23	-17.2987	NA
SLCO1C1	RARRES1	METHOTREXATE	TRETINOIN	3.97	-17.2909	NA
PTGS2	CCND1	THALIDOMIDE	ARSENIC TRIOXIDE	-0.37	-17.2906	NA
CYP2C8	RRM1	TRETINOIN	HYDROXYUREA	-0.15	-17.271	NA
FMO1	EPHA2	VANDETANIB	DASATINIB	3.33	-17.2376	NA
SLC22A6	SOD1	METHOTREXATE	CARBOPLATIN	-2.74	-17.2345	NA
IMPDH2	CCND1	MERCAPTOPURINE	ARSENIC TRIOXIDE	-0.53	-17.2287	NA
FLT1	CYP1A1	AXITINIB	ROMIDEPSIN	-11.03	-17.2159	NA
FDX1	CCND1	MITOTANE	ARSENIC TRIOXIDE	1.27	-17.2149	NA
SLC31A1	MAP2	CARBOPLATIN	DOCETAXEL	-1.34	-17.2102	NA
FMO1	SLCO1C1	VANDETANIB	METHOTREXATE	-6.23	-17.2083	NA
FLT1	SLC22A11	AXITINIB	METHOTREXATE	-7.47	-17.2065	NA
RARRES1	ABL2	TRETINOIN	DASATINIB	3.44	-17.1879	NA
CYP2C8	CYP1A1	VISMODEGIB	ROMIDEPSIN	-10.66	-17.1713	NA
CYP2C8	SLC22A11	ABIRATERONE	METHOTREXATE	-6.89	-17.1619	NA
RARG	CYP19A1	TRETINOIN	ANASTROZOLE	0.3	-17.1573	NA
PDGFRB	CCND1	IMATINIB	ARSENIC TRIOXIDE	-1.21	-17.1319	NA
PDPK1	CCND1	CELECOXIB	ARSENIC TRIOXIDE	1.36	-17.1298	NA
MTHFR	RARRES1	METHOTREXATE	TRETINOIN	3.97	-17.1199	NA
PDGFRA	FMO3	IMATINIB	DASATINIB	14.63	-17.115	NA
GSTP1	MAP2	CHLORAMBUCIL	PACLITAXEL	-10.13	-17.1124	NA
ATP7A	CCND1	CARBOPLATIN	ARSENIC TRIOXIDE	1.25	-17.1099	NA
MAP4	RRM1	DOCETAXEL	HYDROXYUREA	3.5	-17.1055	NA
FMO1	ABL2	VANDETANIB	DASATINIB	3.33	-17.1054	NA
POLA2	TNF	DACARBAZINE	THALIDOMIDE	-1.5	-17.091	NA
ERBB2	SLC22A6	LAPATINIB	METHOTREXATE	-1.87	-17.0841	NA
SLC22A6	ALDH1A2	METHOTREXATE	TRETINOIN	3.97	-17.0828	NA
SMO	CCND1	VISMODEGIB	ARSENIC TRIOXIDE	9.03	-17.0722	NA
ABCB11	SLC22A6	PACLITAXEL	METHOTREXATE	-0.48	-17.0716	NA
FMO3	FGFR1	VANDETANIB	SORAFENIB	-6.11	-17.0634	NA
MAPT	SLC22A6	PACLITAXEL	METHOTREXATE	-0.48	-17.0632	NA
BCL2	TNF	PACLITAXEL	THALIDOMIDE	6.79	-17.0619	NA
SLCO1A2	TNF	CHLORAMBUCIL	THALIDOMIDE	-4.68	-17.0598	NA
ESR2	SLC22A6	RALOXIFENE	METHOTREXATE	1.6	-17.0519	NA
FMO1	MTHFR	VANDETANIB	METHOTREXATE	-6.23	-17.0374	NA
JAK2	FLT1	RUXOLITINIB	SORAFENIB	2.15	-17.0337	NA
SLC22A2	CCND1	IMATINIB	ARSENIC TRIOXIDE	-1.21	-17.0336	NA
CDH5	CCND1	LENALIDOMIDE	ARSENIC TRIOXIDE	4.37	-17.0189	NA
FMO3	SHBG	DASATINIB	MITOTANE	2.03	-17.0182	NA
CYP1A1	MAP4	DACARBAZINE	PACLITAXEL	-9.98	-17.0058	NA
FLT3	TNF	SORAFENIB	THALIDOMIDE	-1.73	-17.0043	NA
HDAC1	ABCC5	ROMIDEPSIN	MERCAPTOPURINE	2.62	-16.9973	NA
MAP4	SLC22A11	PACLITAXEL	METHOTREXATE	-0.48	-16.9963	NA
FMO3	GGPS1	DASATINIB	ZOLEDRONIC ACID	3.21	-16.9944	NA
JAK2	CYP2C8	RUXOLITINIB	CYCLOPHOSPHAMIDE	-11.35	-16.9891	NA
SLC22A6	MGST2	METHOTREXATE	BUSULFAN	-1.4	-16.9699	NA
CYP3A4	CCND1	RALOXIFENE	ARSENIC TRIOXIDE	-6.88	-16.9669	NA
SLC31A2	CCND1	CARBOPLATIN	ARSENIC TRIOXIDE	1.25	-16.9613	NA
CYP2E1	CCND1	MITOXANTRONE	ARSENIC TRIOXIDE	-1.3	-16.9547	NA
FLT1	EPHA2	AXITINIB	DASATINIB	-0.76	-16.9493	NA
ATP7B	CCND1	CARBOPLATIN	ARSENIC TRIOXIDE	1.25	-16.9402	NA
FLT1	SLCO1C1	AXITINIB	METHOTREXATE	-7.47	-16.92	NA
CYP2C8	EPHA2	CABAZITAXEL	DASATINIB	-2.21	-16.9047	NA
POLA2	RARG	DACARBAZINE	TRETINOIN	4.71	-16.8887	NA
FMO3	CYP2C18	VANDETANIB	CYCLOPHOSPHAMIDE	-4.38	-16.8838	NA
SLCO1C1	CYP2C8	METHOTREXATE	NILOTINIB	-1.97	-16.8754	NA
LIG3	SLC22A6	BLEOMYCIN	METHOTREXATE	-4.11	-16.8734	NA
FPGS	TNF	METHOTREXATE	THALIDOMIDE	-4.12	-16.8652	NA
ATIC	CCND1	METHOTREXATE	ARSENIC TRIOXIDE	-3	-16.8639	NA
RARG	BCL2	TRETINOIN	DOCETAXEL	11.45	-16.8597	NA
SLCO1A2	RARG	CHLORAMBUCIL	TRETINOIN	-5.72	-16.8576	NA
ABCG2	SLC22A6	VANDETANIB	METHOTREXATE	-6.23	-16.8283	NA
JAK2	MAP4	RUXOLITINIB	DOCETAXEL	11.56	-16.8235	NA
CYP1B1	TNF	DASATINIB	THALIDOMIDE	5.03	-16.8206	NA
ABCC3	TNF	METHOTREXATE	THALIDOMIDE	-4.12	-16.818	NA
FLT1	ABL2	AXITINIB	DASATINIB	-0.76	-16.8171	NA
FMO3	RXRG	VANDETANIB	TRETINOIN	6.22	-16.8152	NA
EGFR	ABCC5	VANDETANIB	MERCAPTOPURINE	-21.8	-16.8052	NA
RARG	FLT3	TRETINOIN	SUNITINIB	-1.1	-16.802	NA
IMPDH1	TNF	MERCAPTOPURINE	THALIDOMIDE	2.52	-16.7772	NA
CYP2C8	ABL2	CABAZITAXEL	DASATINIB	-2.21	-16.7724	NA
FMO3	PSMB1	DASATINIB	BORTEZOMIB	-2.21	-16.7544	NA
FLT1	MTHFR	AXITINIB	METHOTREXATE	-7.47	-16.7491	NA
ABCC4	ABCC5	METHOTREXATE	MERCAPTOPURINE	-1.15	-16.7397	NA
MAP4	EPHA2	DOCETAXEL	DASATINIB	-0.8	-16.7392	NA
MAP4	SLCO1C1	PACLITAXEL	METHOTREXATE	-0.48	-16.7099	NA
CYP2C8	MTHFR	ABIRATERONE	METHOTREXATE	-6.89	-16.7045	NA
DCK	SLC22A6	PEMETREXED	METHOTREXATE	2.71	-16.6872	NA
RARRES1	SLC31A1	TRETINOIN	CARBOPLATIN	1.75	-16.6832	NA
FPGS	RARG	METHOTREXATE	TRETINOIN	3.97	-16.6629	NA
MAP2	SLC29A2	PACLITAXEL	MERCAPTOPURINE	-8.45	-16.645	NA
RARG	CYP1B1	TRETINOIN	DASATINIB	3.44	-16.6183	NA
ABCC3	RARG	METHOTREXATE	TRETINOIN	3.97	-16.6158	NA
CYP2B6	FMO3	ROMIDEPSIN	DASATINIB	-6.64	-16.6073	NA
MAP4	ABL2	DOCETAXEL	DASATINIB	-0.8	-16.6069	NA
FMO3	FGFR2	DASATINIB	THALIDOMIDE	5.03	-16.6007	NA
FMO1	SLC31A1	VANDETANIB	CARBOPLATIN	8.3	-16.6007	NA
SLC22A6	MAPK1	METHOTREXATE	ARSENIC TRIOXIDE	-3	-16.595	NA
GSTP1	RARRES1	CHLORAMBUCIL	TRETINOIN	-5.72	-16.5854	NA
PTGS2	TNF	CELECOXIB	THALIDOMIDE	-0.4	-16.5816	NA
CRBN	CCND1	THALIDOMIDE	ARSENIC TRIOXIDE	-0.37	-16.5771	NA
RARG	IMPDH1	TRETINOIN	MERCAPTOPURINE	4.5	-16.5749	NA
FYN	CCND1	DASATINIB	ARSENIC TRIOXIDE	0.84	-16.5603	NA
MAP2	PSMB5	DOCETAXEL	BORTEZOMIB	-6.61	-16.5494	NA
MAP4	MTHFR	PACLITAXEL	METHOTREXATE	-0.48	-16.539	NA
LCK	CCND1	DASATINIB	ARSENIC TRIOXIDE	0.84	-16.5304	NA
FMO3	BLMH	VANDETANIB	BLEOMYCIN	-7.63	-16.5296	NA
RRM1	ABCC5	HYDROXYUREA	MERCAPTOPURINE	3.64	-16.5281	NA
IMPDH2	TNF	MERCAPTOPURINE	THALIDOMIDE	2.52	-16.5197	NA
FDX1	TNF	MITOTANE	THALIDOMIDE	5	-16.5058	NA
NR1I2	FMO3	DOCETAXEL	DASATINIB	-0.8	-16.5055	NA
FMO1	GSTP1	VANDETANIB	BUSULFAN	-0.4	-16.5029	NA
SLC29A1	CCND1	MERCAPTOPURINE	ARSENIC TRIOXIDE	-0.53	-16.4777	NA
PTGS1	CCND1	IMATINIB	ARSENIC TRIOXIDE	-1.21	-16.4651	NA
SLC22A6	CRABP1	METHOTREXATE	TRETINOIN	3.97	-16.4647	NA
EGFR	HDAC1	VANDETANIB	ROMIDEPSIN	-8.72	-16.4535	NA
RET	MAP2	IMATINIB	PACLITAXEL	10.07	-16.4394	NA
SLC22A6	SLC22A1	METHOTREXATE	IMATINIB	-0.6	-16.4329	NA
CYP1A1	ABCC5	DACARBAZINE	MERCAPTOPURINE	-15.86	-16.4283	NA
MAP2	HPRT1	PACLITAXEL	MERCAPTOPURINE	-8.45	-16.4278	NA
PDGFRB	TNF	SORAFENIB	THALIDOMIDE	-1.73	-16.4229	NA
PDPK1	TNF	CELECOXIB	THALIDOMIDE	-0.4	-16.4208	NA
SLC22A11	ABCC5	METHOTREXATE	MERCAPTOPURINE	-1.15	-16.4189	NA
ATP7A	TNF	CARBOPLATIN	THALIDOMIDE	1.61	-16.4008	NA
HDAC1	ABCC4	ROMIDEPSIN	METHOTREXATE	-3.81	-16.3881	NA
ALK	MAP2	CRIZOTINIB	PACLITAXEL	8.31	-16.3822	NA
PTGS2	RARG	LENALIDOMIDE	TRETINOIN	0.54	-16.3793	NA
PPAT	CCND1	MERCAPTOPURINE	ARSENIC TRIOXIDE	-0.53	-16.3769	NA
SMO	TNF	VISMODEGIB	THALIDOMIDE	20.52	-16.3632	NA
JAK1	SLC22A6	RUXOLITINIB	METHOTREXATE	-7.26	-16.3485	NA
ENPP1	CCND1	AMIFOSTINE	ARSENIC TRIOXIDE	2.05	-16.3476	NA
SLC22A2	TNF	IMATINIB	THALIDOMIDE	-0.82	-16.3246	NA
RARG	IMPDH2	TRETINOIN	MERCAPTOPURINE	4.5	-16.3174	NA
MAP2	HDAC6	PACLITAXEL	ROMIDEPSIN	-2.66	-16.3171	NA
SLC31A1	FLT1	CARBOPLATIN	SORAFENIB	0.44	-16.3124	NA
CDH5	TNF	LENALIDOMIDE	THALIDOMIDE	0.97	-16.3099	NA
RARG	FDX1	TRETINOIN	MITOTANE	1.31	-16.3036	NA
SLC31A1	CYP2C8	CARBOPLATIN	LAPATINIB	-2.75	-16.2678	NA
TNF	IKBKB	THALIDOMIDE	ARSENIC TRIOXIDE	-0.37	-16.2666	NA
CYP3A4	TNF	SORAFENIB	THALIDOMIDE	-1.73	-16.2579	NA
SLC31A2	TNF	CARBOPLATIN	THALIDOMIDE	1.61	-16.2523	NA
MAP2	FDPS	PACLITAXEL	ZOLEDRONIC ACID	-4.58	-16.2511	NA
JAK2	ABCC5	RUXOLITINIB	MERCAPTOPURINE	-25.43	-16.2461	NA
CYP2E1	TNF	DACARBAZINE	THALIDOMIDE	-1.5	-16.2457	NA
MAP2	RAF1	DOCETAXEL	SORAFENIB	19.03	-16.2426	NA
PTK6	CCND1	VANDETANIB	ARSENIC TRIOXIDE	6.31	-16.2365	NA
MAP2	ABCC1	PACLITAXEL	ZOLEDRONIC ACID	-4.58	-16.2319	NA
ATP7B	TNF	CARBOPLATIN	THALIDOMIDE	1.61	-16.2311	NA
RARG	PDGFRB	TRETINOIN	IMATINIB	-1.31	-16.2206	NA
PDPK1	RARG	CELECOXIB	TRETINOIN	7.31	-16.2185	NA
FLT1	GSTP1	AXITINIB	BUSULFAN	-4.07	-16.2146	NA
RARG	ATP7A	TRETINOIN	CARBOPLATIN	1.75	-16.1986	NA
EGFR	ABCC4	VANDETANIB	MERCAPTOPURINE	-21.8	-16.196	NA
HDAC1	RRM1	ROMIDEPSIN	HYDROXYUREA	-2.84	-16.1764	NA
CYP2C8	GSTP1	PACLITAXEL	BUSULFAN	-3.66	-16.17	NA
EPHA2	ABCC5	DASATINIB	MERCAPTOPURINE	13.5	-16.1618	NA
SMO	RARG	VISMODEGIB	TRETINOIN	0.01	-16.1609	NA
ATIC	TNF	METHOTREXATE	THALIDOMIDE	-4.12	-16.1549	NA
LIG1	SLC22A6	BLEOMYCIN	METHOTREXATE	-4.11	-16.152	NA
STAT5B	SLC22A6	DASATINIB	METHOTREXATE	-1.04	-16.1428	NA
SLCO1C1	ABCC5	METHOTREXATE	MERCAPTOPURINE	-1.15	-16.1325	NA
SLC22A6	MT2A	METHOTREXATE	CARBOPLATIN	-2.74	-16.1304	NA
RARG	SLC22A2	TRETINOIN	IMATINIB	-1.31	-16.1223	NA
RARRES1	SLC29A2	TRETINOIN	MERCAPTOPURINE	4.5	-16.1181	NA
CDH5	RARG	LENALIDOMIDE	TRETINOIN	0.54	-16.1076	NA
FMO3	CYP19A1	DASATINIB	ANASTROZOLE	-1.16	-16.104	NA
SLC31A1	MAP4	CARBOPLATIN	DOCETAXEL	-1.34	-16.1023	NA
SLC22A6	ABCB1	METHOTREXATE	ARSENIC TRIOXIDE	-3	-16.0778	NA
HDAC1	SLC22A11	ROMIDEPSIN	METHOTREXATE	-3.81	-16.0672	NA
RARG	IKBKB	TRETINOIN	ARSENIC TRIOXIDE	3.8	-16.0643	NA
CYP3A4	RARG	RALOXIFENE	TRETINOIN	-1.37	-16.0556	NA
RARG	SLC31A2	TRETINOIN	CARBOPLATIN	1.75	-16.05	NA
PDGFRA	MAP2	IMATINIB	PACLITAXEL	10.07	-16.0482	NA
CYP2E1	RARG	MITOXANTRONE	TRETINOIN	-3.18	-16.0434	NA
FMO1	SLC29A2	VANDETANIB	MERCAPTOPURINE	-21.8	-16.0355	NA
ABL2	ABCC5	DASATINIB	MERCAPTOPURINE	13.5	-16.0295	NA
RARG	ATP7B	TRETINOIN	CARBOPLATIN	1.75	-16.0289	NA
RARRES1	PSMB5	TRETINOIN	BORTEZOMIB	-5.65	-16.0225	NA
GSTP1	MAP4	CHLORAMBUCIL	PACLITAXEL	-10.13	-16.0044	NA
MAP2	FGFR1	DOCETAXEL	SORAFENIB	19.03	-15.9966	NA
TOP2B	SLC22A6	DEXRAZOXANE	METHOTREXATE	1.13	-15.9708	NA
MTHFR	ABCC5	METHOTREXATE	MERCAPTOPURINE	-1.15	-15.9615	NA
ABCC6	SLC22A6	TENIPOSIDE	METHOTREXATE	-2.1	-15.9557	NA
ATIC	RARG	PEMETREXED	TRETINOIN	-2.24	-15.9526	NA
MAP2	SHBG	PACLITAXEL	MITOTANE	-2.06	-15.9514	NA
SLC22A6	ABL1	METHOTREXATE	NILOTINIB	-1.97	-15.9428	NA
FMO1	PSMB5	VANDETANIB	BORTEZOMIB	10.25	-15.9399	NA
MAP2	GGPS1	PACLITAXEL	ZOLEDRONIC ACID	-4.58	-15.9277	NA
CYP17A1	SLC22A6	ABIRATERONE	METHOTREXATE	-6.89	-15.9244	NA
RRM1	ABCC4	HYDROXYUREA	SORAFENIB	-3.03	-15.9188	NA
RARRES1	RET	TRETINOIN	IMATINIB	-1.31	-15.9124	NA
SLC22A6	TLR7	METHOTREXATE	IMIQUIMOD	9.55	-15.9091	NA
SLC22A6	NR0B1	METHOTREXATE	TRETINOIN	3.97	-15.9031	NA
RARRES1	HPRT1	TRETINOIN	MERCAPTOPURINE	4.5	-15.9009	NA
CYP1A2	CCND1	ANASTROZOLE	ARSENIC TRIOXIDE	-5.05	-15.9007	NA
JAK2	HDAC1	RUXOLITINIB	ROMIDEPSIN	-9.72	-15.8944	NA
CYP1A1	EGFR	ROMIDEPSIN	LAPATINIB	-0.86	-15.8846	NA
SLC22A6	GSTA1	METHOTREXATE	BUSULFAN	-1.4	-15.8841	NA
EGFR	SLC22A11	VANDETANIB	METHOTREXATE	-6.23	-15.8751	NA
SLC22A6	ALB	METHOTREXATE	IMATINIB	-0.6	-15.8704	NA
CRBN	TNF	LENALIDOMIDE	THALIDOMIDE	0.97	-15.868	NA
TNFSF11	CCND1	LENALIDOMIDE	ARSENIC TRIOXIDE	4.37	-15.8665	NA
ALK	RARRES1	CRIZOTINIB	TRETINOIN	3.98	-15.8553	NA
FYN	TNF	DASATINIB	THALIDOMIDE	5.03	-15.8512	NA
SRC	SLC22A6	DASATINIB	METHOTREXATE	-1.04	-15.8465	NA
SLC22A6	SLC22A8	METHOTREXATE	ALLOPURINOL	-1.2	-15.8386	NA
SLC22A7	SLC22A6	DOCETAXEL	METHOTREXATE	1.25	-15.8384	NA
FMO3	POLA2	VANDETANIB	DACARBAZINE	1.16	-15.8354	NA
SLCO1B3	SLC22A6	ROMIDEPSIN	METHOTREXATE	-3.81	-15.832	NA
TAP1	SLC22A6	LAPATINIB	METHOTREXATE	-1.87	-15.8311	NA
FMO1	RET	VANDETANIB	SORAFENIB	-6.11	-15.8299	NA
LCK	TNF	DASATINIB	THALIDOMIDE	5.03	-15.8214	NA
CYP1A1	ABCC4	DACARBAZINE	MERCAPTOPURINE	-15.86	-15.8191	NA
SLC22A6	ABCA3	METHOTREXATE	IMATINIB	-0.6	-15.8183	NA
FMO1	HPRT1	VANDETANIB	MERCAPTOPURINE	-21.8	-15.8183	NA
CYP2C18	MAP2	TRETINOIN	DOCETAXEL	11.45	-15.817	NA
HDAC1	EPHA2	ROMIDEPSIN	DASATINIB	-6.64	-15.8101	NA
SLC22A11	ABCC4	METHOTREXATE	MERCAPTOPURINE	-1.15	-15.8097	NA
FMO3	BCL2	VANDETANIB	DOCETAXEL	13.92	-15.8064	NA
SLCO1A2	FMO3	CHLORAMBUCIL	DASATINIB	6.85	-15.8043	NA
TNF	JUN	THALIDOMIDE	ARSENIC TRIOXIDE	-0.37	-15.7924	NA
RARRES1	HDAC6	TRETINOIN	ROMIDEPSIN	0.93	-15.7901	NA
SLC22A6	NQO1	METHOTREXATE	CARBOPLATIN	-2.74	-15.786	NA
HDAC1	SLCO1C1	ROMIDEPSIN	METHOTREXATE	-3.81	-15.7808	NA
FMO1	ALK	VANDETANIB	CRIZOTINIB	3.01	-15.7727	NA
SLC29A1	TNF	MERCAPTOPURINE	THALIDOMIDE	2.52	-15.7687	NA
PTGS1	TNF	IMATINIB	THALIDOMIDE	-0.82	-15.7561	NA
FMO3	FLT3	VANDETANIB	SORAFENIB	-6.11	-15.7487	NA
RXRG	MAP2	TRETINOIN	DOCETAXEL	11.45	-15.7484	NA
HDAC2	SLC22A6	ROMIDEPSIN	METHOTREXATE	-3.81	-15.7375	NA
SLC19A1	SLC22A6	PRALATREXATE	METHOTREXATE	3.24	-15.7372	NA
GART	SLC22A6	PEMETREXED	METHOTREXATE	2.71	-15.7368	NA
ORM2	CCND1	THALIDOMIDE	ARSENIC TRIOXIDE	-0.37	-15.7366	NA
CYP2A13	CCND1	METHOXSALEN	ARSENIC TRIOXIDE	-1.48	-15.7265	NA
SLC22A6	DDR1	METHOTREXATE	IMATINIB	-0.6	-15.7261	NA
FLT4	SLC22A6	AXITINIB	METHOTREXATE	-7.47	-15.7252	NA
RARRES1	FDPS	TRETINOIN	ZOLEDRONIC ACID	5.18	-15.7242	NA
SLC22A6	RXRB	METHOTREXATE	TRETINOIN	3.97	-15.7226	NA
CSF1R	SLC22A6	SUNITINIB	METHOTREXATE	-1.62	-15.7183	NA
RARRES1	RAF1	TRETINOIN	SORAFENIB	6.15	-15.7157	NA
SLC22A6	SLC28A3	METHOTREXATE	MERCAPTOPURINE	-1.15	-15.7107	NA
SLC22A6	GPRC5A	METHOTREXATE	TRETINOIN	3.97	-15.7098	NA
SERPINA6	SLC22A6	MITOTANE	METHOTREXATE	3.01	-15.7082	NA
FMO1	HDAC6	VANDETANIB	ROMIDEPSIN	-8.72	-15.7076	NA
RARRES1	ABCC1	TRETINOIN	ZOLEDRONIC ACID	5.18	-15.705	NA
CYP2C8	SLC29A2	VISMODEGIB	MERCAPTOPURINE	-23.06	-15.7026	NA
JAK2	EGFR	RUXOLITINIB	LAPATINIB	6.72	-15.7023	NA
NR3C1	SLC22A6	MEGESTROL ACETATE	METHOTREXATE	4.74	-15.6968	NA
MAP2	PSMB1	DOCETAXEL	BORTEZOMIB	-6.61	-15.6876	NA
ESR1	CCND1	RALOXIFENE	ARSENIC TRIOXIDE	-6.88	-15.6841	NA
SLC22A6	GSTA2	METHOTREXATE	BUSULFAN	-1.4	-15.6811	NA
HDAC1	ABL2	ROMIDEPSIN	DASATINIB	-6.64	-15.6778	NA
CYP2C19	SLC22A6	AXITINIB	METHOTREXATE	-7.47	-15.6766	NA
PPAT	TNF	MERCAPTOPURINE	THALIDOMIDE	2.52	-15.6678	NA
CRBN	RARG	LENALIDOMIDE	TRETINOIN	0.54	-15.6658	NA
RALBP1	SLC22A6	SORAFENIB	METHOTREXATE	3.03	-15.6625	NA
SLC22A6	SLC28A2	METHOTREXATE	MERCAPTOPURINE	-1.15	-15.662	NA
FLT1	PSMB5	SORAFENIB	BORTEZOMIB	-3.27	-15.6517	NA
CRABP2	CCND1	TRETINOIN	ARSENIC TRIOXIDE	3.8	-15.6494	NA
RARG	FYN	TRETINOIN	DASATINIB	3.44	-15.6489	NA
FMO1	FDPS	VANDETANIB	ZOLEDRONIC ACID	16.38	-15.6416	NA
SLC22A6	CYP4A11	METHOTREXATE	TRETINOIN	3.97	-15.6411	NA
TNF	ENPP1	THALIDOMIDE	AMIFOSTINE	0.26	-15.6386	NA
JAK2	ABCC4	RUXOLITINIB	MERCAPTOPURINE	-25.43	-15.6369	NA
FMO1	RAF1	VANDETANIB	SORAFENIB	-6.11	-15.6331	NA
STMN4	SLC22A6	LOMUSTINE	METHOTREXATE	1.01	-15.6309	NA
SLC22A6	ALDH1A1	METHOTREXATE	TRETINOIN	3.97	-15.6271	NA
FMO1	ABCC1	VANDETANIB	METHOTREXATE	-6.23	-15.6224	NA
RARG	LCK	TRETINOIN	DASATINIB	3.44	-15.6191	NA
EGFR	EPHA2	VANDETANIB	DASATINIB	3.33	-15.618	NA
HDAC1	MTHFR	ROMIDEPSIN	METHOTREXATE	-3.81	-15.6099	NA
FMO3	FPGS	VANDETANIB	METHOTREXATE	-6.23	-15.6097	NA
CYP1A1	RRM1	DASATINIB	HYDROXYUREA	-4.41	-15.6074	NA
CYP2C8	PSMB5	TRETINOIN	BORTEZOMIB	-5.65	-15.607	NA
RRM1	SLC22A11	HYDROXYUREA	METHOTREXATE	1.42	-15.598	NA
SLC22A6	KIT	METHOTREXATE	NILOTINIB	-1.97	-15.5907	NA
RARG	JUN	TRETINOIN	ARSENIC TRIOXIDE	3.8	-15.5901	NA
EGFR	SLCO1C1	VANDETANIB	METHOTREXATE	-6.23	-15.5887	NA
RARG	SLC29A1	TRETINOIN	MERCAPTOPURINE	4.5	-15.5664	NA
CYP1B1	FMO3	DOCETAXEL	DASATINIB	-0.8	-15.565	NA
FMO3	ABCC3	VANDETANIB	METHOTREXATE	-6.23	-15.5625	NA
RARG	PTGS1	TRETINOIN	IMATINIB	-1.31	-15.5538	NA
EPHA2	ABCC4	DASATINIB	METHOTREXATE	-1.04	-15.5525	NA
FLT1	RET	AXITINIB	SORAFENIB	-8.9	-15.5416	NA
CYP11B1	SLC22A6	MITOTANE	METHOTREXATE	3.01	-15.5414	NA
NTRK1	CCND1	IMATINIB	ARSENIC TRIOXIDE	-1.21	-15.5409	NA
CYP2B6	MAP2	THIOTEPA	DOCETAXEL	-1.95	-15.5405	NA
MAP4	SLC29A2	PACLITAXEL	MERCAPTOPURINE	-8.45	-15.5371	NA
MAP2	FGFR2	PACLITAXEL	THALIDOMIDE	6.79	-15.534	NA
FLT1	HPRT1	AXITINIB	MERCAPTOPURINE	-20.55	-15.53	NA
PTK6	TNF	VANDETANIB	THALIDOMIDE	9.77	-15.5275	NA
SLC31A1	ABCC5	CARBOPLATIN	MERCAPTOPURINE	-3.66	-15.5248	NA
SLCO1C1	ABCC4	METHOTREXATE	MERCAPTOPURINE	-1.15	-15.5232	NA
PGD	CCND1	METHOTREXATE	ARSENIC TRIOXIDE	-3	-15.5224	NA
FMO3	IMPDH1	VANDETANIB	MERCAPTOPURINE	-21.8	-15.5216	NA
RARRES1	PDGFRA	TRETINOIN	IMATINIB	-1.31	-15.5213	NA
SLC22A11	CYP1A1	METHOTREXATE	THALIDOMIDE	-4.12	-15.4983	NA
CYP2C8	RET	ABIRATERONE	SORAFENIB	-6.27	-15.497	NA
EGFR	ABL2	VANDETANIB	DASATINIB	3.33	-15.4857	NA
CYP2C8	HPRT1	VISMODEGIB	MERCAPTOPURINE	-23.06	-15.4854	NA
FLT1	ALK	AXITINIB	CRIZOTINIB	1.2	-15.4845	NA
CYP2A6	SLC22A6	LETROZOLE	METHOTREXATE	0.63	-15.4706	NA
RARRES1	FGFR1	TRETINOIN	SORAFENIB	6.15	-15.4697	NA
RARG	PPAT	TRETINOIN	MERCAPTOPURINE	4.5	-15.4656	NA
MAP2	BLMH	DOCETAXEL	BLEOMYCIN	3.33	-15.4628	NA
PGR	CCND1	MEGESTROL ACETATE	ARSENIC TRIOXIDE	10.1	-15.4502	NA
MAP4	PSMB5	DOCETAXEL	BORTEZOMIB	-6.61	-15.4415	NA
TEK	SLC22A6	VANDETANIB	METHOTREXATE	-6.23	-15.4414	NA
CYP2C8	ALK	RALOXIFENE	CRIZOTINIB	-2.35	-15.4398	NA
NR1I2	MAP2	PACLITAXEL	DOCETAXEL	-2.11	-15.4387	NA
FMO1	PDGFRA	VANDETANIB	SUNITINIB	4.88	-15.4387	NA
RARG	ENPP1	TRETINOIN	AMIFOSTINE	1.54	-15.4363	NA
GSTP1	ABCC5	CHLORAMBUCIL	MERCAPTOPURINE	-22.2	-15.427	NA
JAK2	RRM1	RUXOLITINIB	HYDROXYUREA	0.27	-15.4252	NA
RARRES1	SHBG	TRETINOIN	MITOTANE	1.31	-15.4245	NA
ABCC4	ABL2	CELECOXIB	DASATINIB	7.4	-15.4203	NA
FLT1	HDAC6	AXITINIB	ROMIDEPSIN	-11.03	-15.4193	NA
EGFR	MTHFR	VANDETANIB	METHOTREXATE	-6.23	-15.4177	NA
CYP2D6	SLC22A6	LOMUSTINE	METHOTREXATE	1.01	-15.4052	NA
RARRES1	GGPS1	TRETINOIN	ZOLEDRONIC ACID	5.18	-15.4007	NA
GSTM1	CCND1	BUSULFAN	ARSENIC TRIOXIDE	1.23	-15.3965	NA
CYP3A5	CCND1	CABAZITAXEL	ARSENIC TRIOXIDE	-7.98	-15.3956	NA
FMO1	FGFR1	VANDETANIB	SORAFENIB	-6.11	-15.3871	NA
ORM1	SLC22A6	ABIRATERONE	METHOTREXATE	-6.89	-15.38	NA
CYP2C8	HDAC6	VISMODEGIB	ROMIDEPSIN	-10.66	-15.3747	NA
FLT1	FDPS	SUNITINIB	ZOLEDRONIC ACID	0.57	-15.3534	NA
BRAF	SLC22A6	VEMURAFENIB	METHOTREXATE	-3.29	-15.3524	NA
MTHFR	ABCC4	METHOTREXATE	MERCAPTOPURINE	-1.15	-15.3523	NA
FLT1	RAF1	AXITINIB	SORAFENIB	-8.9	-15.3448	NA
FMO1	SHBG	VANDETANIB	MITOTANE	7.82	-15.3419	NA
EPHA2	RRM1	DASATINIB	HYDROXYUREA	-4.41	-15.3409	NA
CYP2C9	SLC22A6	TENIPOSIDE	METHOTREXATE	-2.1	-15.3394	NA
FLT1	ABCC1	AXITINIB	METHOTREXATE	-7.47	-15.3342	NA
RET	MAP4	IMATINIB	PACLITAXEL	10.07	-15.3314	NA
PTGS2	FMO3	LENALIDOMIDE	DASATINIB	2.78	-15.326	NA
JAK2	CYP1A1	RUXOLITINIB	ROMIDEPSIN	-9.72	-15.3255	NA
PTK6	RARG	VANDETANIB	TRETINOIN	6.22	-15.3252	NA
MAP4	HPRT1	PACLITAXEL	MERCAPTOPURINE	-8.45	-15.3199	NA
FMO1	GGPS1	VANDETANIB	ZOLEDRONIC ACID	16.38	-15.3182	NA
SLCO4C1	CCND1	METHOTREXATE	ARSENIC TRIOXIDE	-3	-15.3168	NA
JAK2	SLC22A11	RUXOLITINIB	METHOTREXATE	-7.26	-15.3161	NA
RRM1	SLCO1C1	HYDROXYUREA	METHOTREXATE	1.42	-15.3116	NA
CYP2C8	FDPS	CABAZITAXEL	ZOLEDRONIC ACID	-14.3	-15.3087	NA
SLC22A6	GSR	METHOTREXATE	CARMUSTINE	-4.22	-15.3046	NA
CYP2C8	RAF1	ABIRATERONE	SORAFENIB	-6.27	-15.3002	NA
RARRES1	CYP2C18	TRETINOIN	CYCLOPHOSPHAMIDE	-4.1	-15.2901	NA
CYP2C8	ABCC1	CABAZITAXEL	ZOLEDRONIC ACID	-14.3	-15.2895	NA
SLC22A6	ALPL	METHOTREXATE	AMIFOSTINE	-1.75	-15.2769	NA
ALK	MAP4	CRIZOTINIB	PACLITAXEL	8.31	-15.2743	NA
AOX1	CCND1	RALOXIFENE	ARSENIC TRIOXIDE	-6.88	-15.2712	NA
FMO3	IMPDH2	VANDETANIB	MERCAPTOPURINE	-21.8	-15.2641	NA
FMO3	FDX1	DASATINIB	MITOTANE	2.03	-15.2503	NA
CYP1A1	EPHA2	ROMIDEPSIN	DASATINIB	-6.64	-15.2411	NA
EPHA2	SLC22A11	DASATINIB	METHOTREXATE	-1.04	-15.2317	NA
TOP2A	CCND1	TENIPOSIDE	ARSENIC TRIOXIDE	-2.42	-15.2292	NA
MPO	CCND1	CARBOPLATIN	ARSENIC TRIOXIDE	1.25	-15.2198	NA
SLCO1C1	CYP1A1	METHOTREXATE	THALIDOMIDE	-4.12	-15.2118	NA
MAP4	HDAC6	PACLITAXEL	ROMIDEPSIN	-2.66	-15.2092	NA
ABL2	RRM1	DASATINIB	HYDROXYUREA	-4.41	-15.2086	NA
FMO1	CYP2C18	VANDETANIB	CYCLOPHOSPHAMIDE	-4.38	-15.2075	NA
CYP1A2	TNF	SORAFENIB	THALIDOMIDE	-1.73	-15.1917	NA
SLC22A6	AKT1	METHOTREXATE	ARSENIC TRIOXIDE	-3	-15.177	NA
SLC31A1	HDAC1	CARBOPLATIN	ROMIDEPSIN	6.08	-15.1732	NA
PDGFRB	FMO3	IMATINIB	DASATINIB	14.63	-15.1673	NA
FMO3	PDPK1	VANDETANIB	CELECOXIB	13.55	-15.1652	NA
RARRES1	PSMB1	TRETINOIN	BORTEZOMIB	-5.65	-15.1607	NA
TNFSF11	TNF	LENALIDOMIDE	THALIDOMIDE	0.97	-15.1575	NA
PDGFRA	FLT1	IMATINIB	SUNITINIB	-3.29	-15.1504	NA
FMO3	ATP7A	VANDETANIB	CARBOPLATIN	8.3	-15.1453	NA
MAP4	FDPS	PACLITAXEL	ZOLEDRONIC ACID	-4.58	-15.1432	NA
RRM1	MTHFR	HYDROXYUREA	METHOTREXATE	1.42	-15.1406	NA
FMO1	RXRG	VANDETANIB	TRETINOIN	6.22	-15.1389	NA
MAP4	RAF1	DOCETAXEL	SORAFENIB	19.03	-15.1347	NA
KDR	SLC22A6	AXITINIB	METHOTREXATE	-7.47	-15.1244	NA
MAP4	ABCC1	PACLITAXEL	ZOLEDRONIC ACID	-4.58	-15.124	NA
SULT2A1	SLC22A6	ABIRATERONE	METHOTREXATE	-6.89	-15.1196	NA
CYP1A1	ABL2	ROMIDEPSIN	DASATINIB	-6.64	-15.1089	NA
FMO3	SMO	VANDETANIB	VISMODEGIB	4	-15.1076	NA
PDGFRA	CYP2C8	SUNITINIB	IFOSFAMIDE	-4.16	-15.1058	NA
ABL2	SLC22A11	DASATINIB	METHOTREXATE	-1.04	-15.0994	NA
FLT1	FGFR1	AXITINIB	SORAFENIB	-8.9	-15.0989	NA
FMO1	PSMB1	VANDETANIB	BORTEZOMIB	10.25	-15.0781	NA
GSTP1	HDAC1	CHLORAMBUCIL	ROMIDEPSIN	-5.68	-15.0753	NA
FMO3	SLC22A2	VANDETANIB	IMATINIB	5.88	-15.069	NA
JAK2	EPHA2	RUXOLITINIB	DASATINIB	8.24	-15.0589	NA
FMO3	CDH5	VANDETANIB	LENALIDOMIDE	2.77	-15.0543	NA
CYP2C8	FGFR1	ABIRATERONE	SORAFENIB	-6.27	-15.0542	NA
FLT1	SHBG	SUNITINIB	MITOTANE	-1.66	-15.0536	NA
CYP1A1	MTHFR	ROMIDEPSIN	METHOTREXATE	-3.81	-15.0409	NA
TLR8	CCND1	IMIQUIMOD	ARSENIC TRIOXIDE	2.35	-15.0392	NA
CYP19A1	MAP2	EXEMESTANE	PACLITAXEL	-8.83	-15.0372	NA
FLT1	GGPS1	SUNITINIB	ZOLEDRONIC ACID	0.57	-15.0299	NA
JAK2	SLCO1C1	RUXOLITINIB	METHOTREXATE	-7.26	-15.0296	NA
TNF	CYP2A13	THALIDOMIDE	METHOXSALEN	10.56	-15.0175	NA
CYP2B6	RARRES1	RALOXIFENE	TRETINOIN	-1.37	-15.0136	NA
FMO3	IKBKB	DASATINIB	ARSENIC TRIOXIDE	0.84	-15.011	NA
CYP2C8	SHBG	PACLITAXEL	MITOTANE	-2.06	-15.009	NA
DHFR	CCND1	METHOTREXATE	ARSENIC TRIOXIDE	-3	-15.008	NA
RARRES1	FGFR2	TRETINOIN	THALIDOMIDE	1.6	-15.007	NA
CYP3A4	FMO3	TEMOZOLOMIDE	DASATINIB	-1.27	-15.0023	NA
SLC31A2	FMO3	CARBOPLATIN	DASATINIB	-2.1	-14.9967	NA
CYP2E1	FMO3	DACARBAZINE	DASATINIB	0.03	-14.9901	NA
RARG	CYP1A2	TRETINOIN	BORTEZOMIB	-5.65	-14.9894	NA
CYP2C8	GGPS1	CABAZITAXEL	ZOLEDRONIC ACID	-14.3	-14.9853	NA
SLC31A1	EGFR	CARBOPLATIN	LAPATINIB	-2.75	-14.9811	NA
FMO3	ATP7B	VANDETANIB	CARBOPLATIN	8.3	-14.9756	NA
ESR1	TNF	FULVESTRANT	THALIDOMIDE	-2.87	-14.9751	NA
MET	SLC22A6	CRIZOTINIB	METHOTREXATE	-9.8	-14.9646	NA
TNFSF11	RARG	LENALIDOMIDE	TRETINOIN	0.54	-14.9552	NA
EPHA2	SLCO1C1	DASATINIB	METHOTREXATE	-1.04	-14.9453	NA
CRABP2	TNF	TRETINOIN	THALIDOMIDE	1.6	-14.9404	NA
PDGFRA	MAP4	IMATINIB	PACLITAXEL	10.07	-14.9403	NA
RARRES1	BLMH	TRETINOIN	BLEOMYCIN	-3.15	-14.9359	NA
CYP2B6	FMO1	RALOXIFENE	VANDETANIB	0.52	-14.931	NA
JAK2	ABL2	RUXOLITINIB	DASATINIB	8.24	-14.9266	NA
FMO1	FGFR2	VANDETANIB	THALIDOMIDE	9.77	-14.9245	NA
FLT1	CYP2C18	AXITINIB	CYCLOPHOSPHAMIDE	-11.88	-14.9193	NA
SLC31A1	ABCC4	CARBOPLATIN	MERCAPTOPURINE	-3.66	-14.9156	NA
RARRES1	NR1I2	TRETINOIN	DOCETAXEL	11.45	-14.9118	NA
FMO3	ATIC	VANDETANIB	METHOTREXATE	-6.23	-14.8993	NA
SOD1	CCND1	CARBOPLATIN	ARSENIC TRIOXIDE	1.25	-14.8894	NA
MAP4	FGFR1	DOCETAXEL	SORAFENIB	19.03	-14.8887	NA
GSTP1	EGFR	CHLORAMBUCIL	LAPATINIB	-6.48	-14.8832	NA
CYP2C8	CYP2C18	CELECOXIB	IFOSFAMIDE	-9.24	-14.8746	NA
ABCC5	PSMB5	MERCAPTOPURINE	BORTEZOMIB	-5.34	-14.8641	NA
JAK2	MTHFR	RUXOLITINIB	METHOTREXATE	-7.26	-14.8587	NA
FMO1	BLMH	VANDETANIB	BLEOMYCIN	-7.63	-14.8533	NA
FLT1	RXRG	AXITINIB	TRETINOIN	4.12	-14.8506	NA
MAP4	SHBG	PACLITAXEL	MITOTANE	-2.06	-14.8435	NA
NTRK1	TNF	IMATINIB	THALIDOMIDE	-0.82	-14.8319	NA
FMO1	NR1I2	VANDETANIB	DOCETAXEL	13.92	-14.8292	NA
RARG	ORM2	TRETINOIN	THALIDOMIDE	1.6	-14.8253	NA
MAP4	GGPS1	PACLITAXEL	ZOLEDRONIC ACID	-4.58	-14.8198	NA
ABCC10	SLC22A6	PACLITAXEL	METHOTREXATE	-0.48	-14.8195	NA
GSTP1	ABCC4	CHLORAMBUCIL	MERCAPTOPURINE	-22.2	-14.8178	NA
RARG	CYP2A13	TRETINOIN	METHOXSALEN	-0.45	-14.8152	NA
PGD	TNF	METHOTREXATE	THALIDOMIDE	-4.12	-14.8134	NA
ABL2	SLCO1C1	DASATINIB	METHOTREXATE	-1.04	-14.813	NA
CYP2C8	RXRG	RALOXIFENE	TRETINOIN	-1.37	-14.806	NA
FLT1	PSMB1	SORAFENIB	BORTEZOMIB	-3.27	-14.7898	NA
EPHA2	MTHFR	DASATINIB	METHOTREXATE	-1.04	-14.7743	NA
RARG	ESR1	TRETINOIN	FULVESTRANT	6.98	-14.7728	NA
POLA2	MAP2	DACARBAZINE	PACLITAXEL	-9.98	-14.7686	NA
RET	ABCC5	SORAFENIB	MERCAPTOPURINE	2.62	-14.754	NA
CYP2C8	PSMB1	TRETINOIN	BORTEZOMIB	-5.65	-14.7452	NA
PGR	TNF	MEGESTROL ACETATE	THALIDOMIDE	-3.63	-14.7412	NA
SLC22A6	ABCC2	METHOTREXATE	ARSENIC TRIOXIDE	-3	-14.7405	NA
BCL2	MAP2	PACLITAXEL	DOCETAXEL	-2.11	-14.7396	NA
ERBB2	CCND1	LAPATINIB	ARSENIC TRIOXIDE	-1.2	-14.739	NA
ALDH1A2	CCND1	TRETINOIN	ARSENIC TRIOXIDE	3.8	-14.7377	NA
SLCO1A2	MAP2	CHLORAMBUCIL	PACLITAXEL	-10.13	-14.7375	NA
ABCB11	CCND1	PACLITAXEL	ARSENIC TRIOXIDE	3.81	-14.7265	NA
MAPT	CCND1	DOCETAXEL	ARSENIC TRIOXIDE	-0.67	-14.7181	NA
CYP2C18	MAP4	TRETINOIN	DOCETAXEL	11.45	-14.7091	NA
ESR2	CCND1	RALOXIFENE	ARSENIC TRIOXIDE	-6.88	-14.7068	NA
SLC31A1	RRM1	CARBOPLATIN	HYDROXYUREA	0.76	-14.7039	NA
ALK	ABCC5	CRIZOTINIB	MERCAPTOPURINE	-20.41	-14.6969	NA
GSTM1	TNF	CARBOPLATIN	THALIDOMIDE	1.61	-14.6875	NA
CYP3A5	TNF	SORAFENIB	THALIDOMIDE	-1.73	-14.6866	NA
MAP2	FLT3	PACLITAXEL	SUNITINIB	5.49	-14.6819	NA
CYP2B6	FLT1	NILOTINIB	SORAFENIB	-3.63	-14.6427	NA
ABL2	MTHFR	DASATINIB	METHOTREXATE	-1.04	-14.6421	NA
RXRG	MAP4	TRETINOIN	DOCETAXEL	11.45	-14.6405	NA
FLT1	FGFR2	SORAFENIB	THALIDOMIDE	-1.73	-14.6362	NA
HDAC6	ABCC5	ROMIDEPSIN	MERCAPTOPURINE	2.62	-14.6317	NA
RARG	NTRK1	TRETINOIN	IMATINIB	-1.31	-14.6296	NA
MGST2	CCND1	BUSULFAN	ARSENIC TRIOXIDE	1.23	-14.6248	NA
SLCO1B1	SLC22A6	AXITINIB	METHOTREXATE	-7.47	-14.6241	NA
CRBN	FMO3	LENALIDOMIDE	DASATINIB	2.78	-14.6125	NA
PGD	RARG	METHOTREXATE	TRETINOIN	3.97	-14.6111	NA
HDAC1	SLC29A2	ROMIDEPSIN	MERCAPTOPURINE	2.62	-14.608	NA
SLCO4C1	TNF	METHOTREXATE	THALIDOMIDE	-4.12	-14.6078	NA
SLC31A1	CYP1A1	CARBOPLATIN	DASATINIB	-2.1	-14.6042	NA
CYP2B6	CYP2C8	NILOTINIB	IFOSFAMIDE	-7.3	-14.5981	NA
FMO3	FYN	VANDETANIB	DASATINIB	3.33	-14.5957	NA
SLC22A11	SLC31A1	METHOTREXATE	CARBOPLATIN	-2.74	-14.5948	NA
CYP2C8	FGFR2	SORAFENIB	THALIDOMIDE	-1.73	-14.5916	NA
MAP4	PSMB1	DOCETAXEL	BORTEZOMIB	-6.61	-14.5797	NA
FMO3	LCK	VANDETANIB	DASATINIB	3.33	-14.5658	NA
FDPS	ABCC5	ZOLEDRONIC ACID	MERCAPTOPURINE	1.78	-14.5658	NA
FLT1	BLMH	AXITINIB	BLEOMYCIN	-7.1	-14.565	NA
AOX1	TNF	METHOTREXATE	THALIDOMIDE	-4.12	-14.5622	NA
RAF1	ABCC5	SORAFENIB	MERCAPTOPURINE	2.62	-14.5572	NA
ABCC1	ABCC5	VEMURAFENIB	MERCAPTOPURINE	-25.72	-14.5466	NA
MAP2	FPGS	PACLITAXEL	METHOTREXATE	-0.48	-14.5429	NA
NR1I2	FLT1	PACLITAXEL	SUNITINIB	5.49	-14.541	NA
PGR	RARG	MEGESTROL ACETATE	TRETINOIN	2.23	-14.5389	NA
FMO3	JUN	DASATINIB	ARSENIC TRIOXIDE	0.84	-14.5368	NA
LIG3	CCND1	BLEOMYCIN	ARSENIC TRIOXIDE	1.65	-14.5283	NA
CYP2C8	BLMH	VISMODEGIB	BLEOMYCIN	-9.79	-14.5204	NA
TOP2A	TNF	TENIPOSIDE	THALIDOMIDE	3.62	-14.5202	NA
FMO3	SLC29A1	VANDETANIB	MERCAPTOPURINE	-21.8	-14.5131	NA
HDAC1	PSMB5	ROMIDEPSIN	BORTEZOMIB	5.04	-14.5124	NA
MPO	TNF	CARBOPLATIN	THALIDOMIDE	1.61	-14.5107	NA
RARRES1	CYP19A1	TRETINOIN	ANASTROZOLE	0.3	-14.5103	NA
GSTP1	CYP1A1	BUSULFAN	METHOXSALEN	-7.88	-14.5064	NA
PTGS1	FMO3	IMATINIB	DASATINIB	14.63	-14.5005	NA
CYP1B1	MAP2	MITOXANTRONE	PACLITAXEL	-15.16	-14.4982	NA
SLC22A11	GSTP1	METHOTREXATE	CARBOPLATIN	-2.74	-14.4969	NA
NR1I2	CYP2C8	DOCETAXEL	CYCLOPHOSPHAMIDE	-4.7	-14.4963	NA
MAP2	ABCC3	PACLITAXEL	METHOTREXATE	-0.48	-14.4957	NA
RARG	GSTM1	TRETINOIN	BUSULFAN	1.68	-14.4852	NA
CYP3A5	RARG	GEFITINIB	TRETINOIN	1.91	-14.4843	NA
ABCG2	CCND1	CABAZITAXEL	ARSENIC TRIOXIDE	-7.98	-14.4832	NA
MAP2	IMPDH1	PACLITAXEL	MERCAPTOPURINE	-8.45	-14.4549	NA
CYP2B6	MAP4	THIOTEPA	DOCETAXEL	-1.95	-14.4326	NA
FMO1	CYP19A1	VANDETANIB	EXEMESTANE	1.02	-14.4277	NA
MAP4	FGFR2	PACLITAXEL	THALIDOMIDE	6.79	-14.426	NA
JAK2	SLC31A1	RUXOLITINIB	CARBOPLATIN	4.54	-14.422	NA
EGFR	SLC29A2	VANDETANIB	MERCAPTOPURINE	-21.8	-14.4159	NA
FMO3	PPAT	VANDETANIB	MERCAPTOPURINE	-21.8	-14.4123	NA
SLCO4C1	RARG	METHOTREXATE	TRETINOIN	3.97	-14.4055	NA
RET	HDAC1	IMATINIB	ROMIDEPSIN	2.94	-14.4023	NA
HDAC1	HPRT1	ROMIDEPSIN	MERCAPTOPURINE	2.62	-14.3908	NA
FMO3	ENPP1	DASATINIB	AMIFOSTINE	-4.25	-14.383	NA
PDGFRA	ABCC5	SUNITINIB	MERCAPTOPURINE	2.62	-14.3628	NA
RARG	AOX1	TRETINOIN	ALLOPURINOL	-2.52	-14.3599	NA
MAP4	BLMH	DOCETAXEL	BLEOMYCIN	3.33	-14.3549	NA
ABCC4	SLC29A2	METHOTREXATE	MERCAPTOPURINE	-1.15	-14.3505	NA
ALK	HDAC1	CRIZOTINIB	ROMIDEPSIN	-5.52	-14.3452	NA
DCK	CCND1	PEMETREXED	ARSENIC TRIOXIDE	6.14	-14.3421	NA
SLC31A1	EPHA2	CARBOPLATIN	DASATINIB	-2.1	-14.3376	NA
NR1I2	MAP4	PACLITAXEL	DOCETAXEL	-2.11	-14.3308	NA
TNF	TLR8	THALIDOMIDE	IMIQUIMOD	0.91	-14.3302	NA
JAK2	GSTP1	RUXOLITINIB	BUSULFAN	-9.35	-14.3241	NA
EGFR	PSMB5	LAPATINIB	BORTEZOMIB	-0.9	-14.3203	NA
TOP2A	RARG	MITOXANTRONE	TRETINOIN	-3.18	-14.3179	NA
FGFR1	ABCC5	SORAFENIB	MERCAPTOPURINE	2.62	-14.3113	NA
RARG	MPO	TRETINOIN	CARBOPLATIN	1.75	-14.3084	NA
SLCO1C1	SLC31A1	METHOTREXATE	CARBOPLATIN	-2.74	-14.3083	NA
DHFR	TNF	METHOTREXATE	THALIDOMIDE	-4.12	-14.299	NA
PTK6	FMO3	VANDETANIB	DASATINIB	3.33	-14.2719	NA
SHBG	ABCC5	MITOTANE	MERCAPTOPURINE	3.31	-14.266	NA
PTGS2	MAP2	LENALIDOMIDE	PACLITAXEL	-14.79	-14.2593	NA
ABCC4	PSMB5	MERCAPTOPURINE	BORTEZOMIB	-5.34	-14.2549	NA
GGPS1	ABCC5	ZOLEDRONIC ACID	MERCAPTOPURINE	1.78	-14.2423	NA
POLA2	RARRES1	DACARBAZINE	TRETINOIN	4.71	-14.2417	NA
GSTP1	EPHA2	CARBOPLATIN	DASATINIB	-2.1	-14.2398	NA
HDAC1	FDPS	ROMIDEPSIN	ZOLEDRONIC ACID	3.26	-14.2141	NA
RARRES1	BCL2	TRETINOIN	DOCETAXEL	11.45	-14.2127	NA
SLCO1A2	RARRES1	CHLORAMBUCIL	TRETINOIN	-5.72	-14.2106	NA
SLCO1C1	GSTP1	METHOTREXATE	CARBOPLATIN	-2.74	-14.2105	NA
HDAC1	RAF1	ROMIDEPSIN	SORAFENIB	1.02	-14.2056	NA
SLC31A1	ABL2	CARBOPLATIN	DASATINIB	-2.1	-14.2054	NA
EGFR	HPRT1	VANDETANIB	MERCAPTOPURINE	-21.8	-14.1987	NA
MAP2	IMPDH2	PACLITAXEL	MERCAPTOPURINE	-8.45	-14.1974	NA
HDAC1	ABCC1	ROMIDEPSIN	METHOTREXATE	-3.81	-14.1949	NA
MAP2	FDX1	PACLITAXEL	MITOTANE	-2.06	-14.1835	NA
SOD1	TNF	CARBOPLATIN	THALIDOMIDE	1.61	-14.1804	NA
FMO1	POLA2	VANDETANIB	DACARBAZINE	1.16	-14.1591	NA
RARRES1	FLT3	TRETINOIN	SUNITINIB	-1.1	-14.155	NA
RET	ABCC4	IMATINIB	SUNITINIB	-3.29	-14.1448	NA
FLT1	CYP19A1	SORAFENIB	ANASTROZOLE	-6.78	-14.1395	NA
MTHFR	SLC31A1	METHOTREXATE	CARBOPLATIN	-2.74	-14.1374	NA
ABCC4	HPRT1	METHOTREXATE	MERCAPTOPURINE	-1.15	-14.1332	NA
CYP2C18	ABCC5	TRETINOIN	MERCAPTOPURINE	4.5	-14.1317	NA
FMO1	BCL2	VANDETANIB	DOCETAXEL	13.92	-14.1301	NA
FMO1	SLCO1A2	VANDETANIB	METHOTREXATE	-6.23	-14.128	NA
RARG	TLR8	TRETINOIN	IMIQUIMOD	1.88	-14.1279	NA
CRABP1	CCND1	TRETINOIN	ARSENIC TRIOXIDE	3.8	-14.1196	NA
GSTP1	ABL2	CARBOPLATIN	DASATINIB	-2.1	-14.1075	NA
PDGFRB	MAP2	IMATINIB	PACLITAXEL	10.07	-14.1006	NA
PDPK1	MAP2	CELECOXIB	DOCETAXEL	12.32	-14.0984	NA
DHFR	RARG	PEMETREXED	TRETINOIN	-2.24	-14.0967	NA
CYP2C8	CYP19A1	SORAFENIB	ANASTROZOLE	-6.78	-14.0948	NA
EGFR	HDAC6	VANDETANIB	ROMIDEPSIN	-8.72	-14.088	NA
SLC22A1	CCND1	IMATINIB	ARSENIC TRIOXIDE	-1.21	-14.0878	NA
ALK	ABCC4	CRIZOTINIB	MERCAPTOPURINE	-20.41	-14.0877	NA
ATP7A	MAP2	CARBOPLATIN	DOCETAXEL	-1.34	-14.0785	NA
FMO1	FLT3	VANDETANIB	SORAFENIB	-6.11	-14.0724	NA
RXRG	ABCC5	TRETINOIN	MERCAPTOPURINE	4.5	-14.063	NA
RRM1	PSMB5	HYDROXYUREA	BORTEZOMIB	-1.8	-14.0432	NA
GSTP1	MTHFR	CHLORAMBUCIL	METHOTREXATE	0.72	-14.0396	NA
CYP1A1	SLC29A2	DACARBAZINE	MERCAPTOPURINE	-15.86	-14.0391	NA
ERBB2	TNF	LAPATINIB	THALIDOMIDE	1.89	-14.03	NA
SLC22A11	SLC29A2	METHOTREXATE	MERCAPTOPURINE	-1.15	-14.0296	NA
ALDH1A2	TNF	TRETINOIN	THALIDOMIDE	1.6	-14.0287	NA
HDAC6	ABCC4	ROMIDEPSIN	METHOTREXATE	-3.81	-14.0225	NA
EGFR	FDPS	GEFITINIB	ZOLEDRONIC ACID	-7.49	-14.022	NA
ABCB11	TNF	PACLITAXEL	THALIDOMIDE	6.79	-14.0175	NA
FPGS	RARRES1	METHOTREXATE	TRETINOIN	3.97	-14.016	NA
EGFR	RAF1	VANDETANIB	SORAFENIB	-6.11	-14.0135	NA
PDGFRA	HDAC1	IMATINIB	ROMIDEPSIN	2.94	-14.0112	NA
MAPT	TNF	PACLITAXEL	THALIDOMIDE	6.79	-14.0091	NA
JAK1	CCND1	RUXOLITINIB	ARSENIC TRIOXIDE	2.61	-14.0034	NA
EGFR	ABCC1	GEFITINIB	ZOLEDRONIC ACID	-7.49	-14.0028	NA
ABCC5	PSMB1	MERCAPTOPURINE	BORTEZOMIB	-5.34	-14.0022	NA
SLC22A2	MAP2	IMATINIB	PACLITAXEL	10.07	-14.0022	NA
ESR2	TNF	RALOXIFENE	THALIDOMIDE	9.82	-13.9978	NA
CDH5	MAP2	LENALIDOMIDE	PACLITAXEL	-14.79	-13.9876	NA
RARG	SOD1	TRETINOIN	CARBOPLATIN	1.75	-13.9781	NA
CYP1B1	RARRES1	MITOXANTRONE	TRETINOIN	-3.18	-13.9713	NA
ABCC3	RARRES1	METHOTREXATE	TRETINOIN	3.97	-13.9688	NA
HDAC1	FGFR1	ROMIDEPSIN	SORAFENIB	1.02	-13.9596	NA
ABCC4	FDPS	CELECOXIB	ZOLEDRONIC ACID	-1.12	-13.9566	NA
RAF1	ABCC4	SORAFENIB	MERCAPTOPURINE	2.62	-13.948	NA
MAP2	IKBKB	DOCETAXEL	ARSENIC TRIOXIDE	-0.67	-13.9443	NA
PSMB5	CYP1A1	BORTEZOMIB	ARSENIC TRIOXIDE	0.05	-13.9435	NA
ABCC4	ABCC1	SUNITINIB	METHOTREXATE	-1.62	-13.9374	NA
FMO3	CYP1A2	DASATINIB	CARMUSTINE	-8.16	-13.9361	NA
CYP3A4	MAP2	TENIPOSIDE	DOCETAXEL	-7.52	-13.9356	NA
SLC22A11	PSMB5	METHOTREXATE	BORTEZOMIB	0.27	-13.934	NA
FMO1	FPGS	VANDETANIB	METHOTREXATE	-6.23	-13.9334	NA
RET	RRM1	IMATINIB	HYDROXYUREA	-2.94	-13.9331	NA
SLC31A2	MAP2	CARBOPLATIN	DOCETAXEL	-1.34	-13.93	NA
CYP19A1	MAP4	EXEMESTANE	PACLITAXEL	-8.83	-13.9293	NA
RARRES1	IMPDH1	TRETINOIN	MERCAPTOPURINE	4.5	-13.9279	NA
CYP2E1	MAP2	MITOXANTRONE	PACLITAXEL	-15.16	-13.9233	NA
RRM1	HPRT1	HYDROXYUREA	MERCAPTOPURINE	3.64	-13.9216	NA
MGST2	TNF	BUSULFAN	THALIDOMIDE	1.96	-13.9158	NA
HDAC1	SHBG	ROMIDEPSIN	MITOTANE	0.84	-13.9144	NA
ATP7B	MAP2	CARBOPLATIN	DOCETAXEL	-1.34	-13.9088	NA
FMO3	TNFSF11	VANDETANIB	LENALIDOMIDE	2.77	-13.9019	NA
HDAC1	GGPS1	ROMIDEPSIN	ZOLEDRONIC ACID	3.26	-13.8907	NA
FMO1	CYP1B1	VANDETANIB	DASATINIB	3.33	-13.8887	NA
FMO1	ABCC3	VANDETANIB	METHOTREXATE	-6.23	-13.8862	NA
ALK	RRM1	CRIZOTINIB	HYDROXYUREA	3.68	-13.876	NA
FLT1	POLA2	AXITINIB	DACARBAZINE	2.62	-13.8709	NA
JAK2	SLC29A2	RUXOLITINIB	MERCAPTOPURINE	-25.43	-13.8568	NA
CYP2B6	ABCC5	CRIZOTINIB	MERCAPTOPURINE	-20.41	-13.8552	NA
ABCC5	FGFR2	MERCAPTOPURINE	THALIDOMIDE	2.52	-13.8486	NA
FMO1	IMPDH1	VANDETANIB	MERCAPTOPURINE	-21.8	-13.8454	NA
FLT1	BCL2	AXITINIB	DOCETAXEL	11.79	-13.8418	NA
SLCO1A2	FLT1	CHLORAMBUCIL	SORAFENIB	-8.99	-13.8397	NA
CYP1A1	RET	GEFITINIB	IMATINIB	-1.85	-13.8334	NA
ATIC	MAP2	PEMETREXED	PACLITAXEL	-13.41	-13.8325	NA
RARG	ERBB2	TRETINOIN	LAPATINIB	0.64	-13.8277	NA
CYP2C8	POLA2	ABIRATERONE	DACARBAZINE	1.91	-13.8262	NA
SLC22A11	RET	METHOTREXATE	IMATINIB	-0.6	-13.824	NA
CYP1A1	HPRT1	DACARBAZINE	MERCAPTOPURINE	-15.86	-13.8218	NA
LIG3	TNF	BLEOMYCIN	THALIDOMIDE	6.16	-13.8193	NA
PDGFRA	EGFR	IMATINIB	LAPATINIB	0.42	-13.8191	NA
RARG	ABCB11	TRETINOIN	PACLITAXEL	20.53	-13.8152	NA
SLC22A11	HPRT1	METHOTREXATE	MERCAPTOPURINE	-1.15	-13.8124	NA
HDAC6	RRM1	ROMIDEPSIN	HYDROXYUREA	-2.84	-13.8108	NA
LIG1	CCND1	BLEOMYCIN	ARSENIC TRIOXIDE	1.65	-13.8069	NA
RARG	MAPT	TRETINOIN	DOCETAXEL	11.45	-13.8068	NA
STAT5B	CCND1	DASATINIB	ARSENIC TRIOXIDE	0.84	-13.7977	NA
CYP2C8	BCL2	PACLITAXEL	DOCETAXEL	-2.11	-13.7972	NA
ESR2	RARG	RALOXIFENE	TRETINOIN	-1.37	-13.7955	NA
SLCO1A2	CYP2C8	CHLORAMBUCIL	IFOSFAMIDE	-13.05	-13.7951	NA
MT2A	CCND1	CARBOPLATIN	ARSENIC TRIOXIDE	1.25	-13.7853	NA
FLT3	FLT1	SUNITINIB	SORAFENIB	3.2	-13.7842	NA
CYP2C18	HDAC1	TRETINOIN	ROMIDEPSIN	0.93	-13.78	NA
CYP1A1	ALK	DACARBAZINE	CRIZOTINIB	3.38	-13.7763	NA
ABCG2	TNF	METHOTREXATE	THALIDOMIDE	-4.12	-13.7742	NA
EPHA2	SLC29A2	DASATINIB	MERCAPTOPURINE	13.5	-13.7725	NA
FMO3	ORM2	DASATINIB	THALIDOMIDE	5.03	-13.772	NA
ALK	SLC22A11	CRIZOTINIB	METHOTREXATE	-9.8	-13.7668	NA
FMO3	CYP2A13	DASATINIB	METHOXSALEN	-5.8	-13.7619	NA
JAK2	PSMB5	RUXOLITINIB	BORTEZOMIB	6.7	-13.7612	NA
PDGFRA	ABCC4	IMATINIB	SUNITINIB	-3.29	-13.7536	NA
NR1I2	ABCC5	PACLITAXEL	MERCAPTOPURINE	-8.45	-13.7534	NA
FDPS	RRM1	ZOLEDRONIC ACID	HYDROXYUREA	3.07	-13.7449	NA
SLCO1C1	SLC29A2	METHOTREXATE	MERCAPTOPURINE	-1.15	-13.7432	NA
CYP2C8	FLT3	ABIRATERONE	SORAFENIB	-6.27	-13.7395	NA
RRM1	RAF1	HYDROXYUREA	SORAFENIB	-3.03	-13.7363	NA
ABCB1	CCND1	METHOTREXATE	ARSENIC TRIOXIDE	-3	-13.7326	NA
PTGS2	RARRES1	LENALIDOMIDE	TRETINOIN	0.54	-13.7323	NA
RRM1	ABCC1	HYDROXYUREA	METHOTREXATE	1.42	-13.7257	NA
EGFR	SHBG	LAPATINIB	MITOTANE	1.15	-13.7223	NA
FMO3	ESR1	VANDETANIB	FULVESTRANT	2.64	-13.7195	NA
RARG	MGST2	TRETINOIN	BUSULFAN	1.68	-13.7135	NA
RXRG	HDAC1	TRETINOIN	ROMIDEPSIN	0.93	-13.7114	NA
CYP1A1	HDAC6	TRETINOIN	ROMIDEPSIN	0.93	-13.7111	NA
FGFR1	ABCC4	SORAFENIB	MERCAPTOPURINE	2.62	-13.7021	NA
HDAC6	SLC22A11	ROMIDEPSIN	METHOTREXATE	-3.81	-13.7017	NA
EGFR	GGPS1	GEFITINIB	ZOLEDRONIC ACID	-7.49	-13.6986	NA
FMO3	CRABP2	VANDETANIB	TRETINOIN	6.22	-13.6848	NA
EPHA2	PSMB5	DASATINIB	BORTEZOMIB	-2.21	-13.6769	NA
RARRES1	IMPDH2	TRETINOIN	MERCAPTOPURINE	4.5	-13.6704	NA
POLA2	MAP4	DACARBAZINE	PACLITAXEL	-9.98	-13.6607	NA
SHBG	ABCC4	MITOTANE	METHOTREXATE	3.01	-13.6568	NA
RARRES1	FDX1	TRETINOIN	MITOTANE	1.31	-13.6566	NA
JAK2	RET	RUXOLITINIB	IMATINIB	1.75	-13.6511	NA
HDAC1	PSMB1	ROMIDEPSIN	BORTEZOMIB	5.04	-13.6506	NA
FMO1	PTGS2	VANDETANIB	LENALIDOMIDE	2.77	-13.6498	NA
SLCO1C1	PSMB5	METHOTREXATE	BORTEZOMIB	0.27	-13.6476	NA
CYP1A1	FDPS	GEFITINIB	ZOLEDRONIC ACID	-7.49	-13.6452	NA
FLT1	FPGS	AXITINIB	METHOTREXATE	-7.47	-13.6451	NA
ABL2	SLC29A2	DASATINIB	MERCAPTOPURINE	13.5	-13.6402	NA
JAK2	HPRT1	RUXOLITINIB	MERCAPTOPURINE	-25.43	-13.6396	NA
CYP1A1	RAF1	GEFITINIB	SORAFENIB	-0.2	-13.6366	NA
FDPS	SLC22A11	ZOLEDRONIC ACID	METHOTREXATE	2.11	-13.6357	NA
GGPS1	ABCC4	ZOLEDRONIC ACID	MERCAPTOPURINE	1.78	-13.6331	NA
DCK	TNF	PEMETREXED	THALIDOMIDE	9.72	-13.633	NA
BCL2	MAP4	PACLITAXEL	DOCETAXEL	-2.11	-13.6317	NA
SLCO1A2	MAP4	CHLORAMBUCIL	PACLITAXEL	-10.13	-13.6296	NA
RAF1	SLC22A11	SORAFENIB	METHOTREXATE	3.03	-13.6272	NA
CYP1A1	ABCC1	DACARBAZINE	PACLITAXEL	-9.98	-13.626	NA
TOP2B	CCND1	DEXRAZOXANE	ARSENIC TRIOXIDE	1.24	-13.6257	NA
RARG	LIG3	TRETINOIN	BLEOMYCIN	-3.15	-13.617	NA
ABCC1	SLC22A11	ABIRATERONE	METHOTREXATE	-6.89	-13.6165	NA
ABCC6	CCND1	TENIPOSIDE	ARSENIC TRIOXIDE	-2.42	-13.6106	NA
SLC31A1	GSTP1	CARBOPLATIN	BUSULFAN	3.52	-13.6029	NA
FPGS	CYP2C8	PRALATREXATE	IFOSFAMIDE	-5.87	-13.6005	NA
FLT1	CYP1B1	AXITINIB	ARSENIC TRIOXIDE	-2.38	-13.6004	NA
FLT1	ABCC3	AXITINIB	METHOTREXATE	-7.47	-13.5979	NA
ABL1	CCND1	IMATINIB	ARSENIC TRIOXIDE	-1.21	-13.5977	NA
JAK2	ALK	RUXOLITINIB	CRIZOTINIB	11.24	-13.594	NA
EGFR	CYP2C18	VANDETANIB	CYCLOPHOSPHAMIDE	-4.38	-13.5879	NA
FMO1	IMPDH2	VANDETANIB	MERCAPTOPURINE	-21.8	-13.5879	NA
CYP17A1	CCND1	ABIRATERONE	ARSENIC TRIOXIDE	2.44	-13.5793	NA
NTRK1	FMO3	IMATINIB	DASATINIB	14.63	-13.5763	NA
MAP4	FLT3	PACLITAXEL	SUNITINIB	5.49	-13.574	NA
FMO1	FDX1	VANDETANIB	MITOTANE	7.82	-13.574	NA
RARRES1	PDGFRB	TRETINOIN	IMATINIB	-1.31	-13.5736	NA
MTHFR	SLC29A2	METHOTREXATE	MERCAPTOPURINE	-1.15	-13.5722	NA
ABCG2	RARG	MITOXANTRONE	TRETINOIN	-3.18	-13.5719	NA
PDPK1	RARRES1	CELECOXIB	TRETINOIN	7.31	-13.5715	NA
RET	EPHA2	IMATINIB	DASATINIB	14.63	-13.5668	NA
TLR7	CCND1	IMIQUIMOD	ARSENIC TRIOXIDE	2.35	-13.564	NA
NR0B1	CCND1	TRETINOIN	ARSENIC TRIOXIDE	3.8	-13.558	NA
FMO3	PGD	VANDETANIB	METHOTREXATE	-6.23	-13.5578	NA
FLT1	IMPDH1	AXITINIB	MERCAPTOPURINE	-20.55	-13.5571	NA
CYP2C8	CYP1B1	CABAZITAXEL	ARSENIC TRIOXIDE	-7.98	-13.5558	NA
EPHA2	HPRT1	DASATINIB	MERCAPTOPURINE	13.5	-13.5553	NA
CYP2C8	ABCC3	ABIRATERONE	METHOTREXATE	-6.89	-13.5533	NA
RARRES1	ATP7A	TRETINOIN	CARBOPLATIN	1.75	-13.5516	NA
CRBN	MAP2	LENALIDOMIDE	PACLITAXEL	-14.79	-13.5457	NA
ABL2	PSMB5	DASATINIB	BORTEZOMIB	-2.21	-13.5446	NA
PDGFRA	RRM1	IMATINIB	HYDROXYUREA	-2.94	-13.5419	NA
TNF	MAPK1	THALIDOMIDE	ARSENIC TRIOXIDE	-0.37	-13.5408	NA
GSTA1	CCND1	BUSULFAN	ARSENIC TRIOXIDE	1.23	-13.539	NA
SLCO1C1	RET	METHOTREXATE	IMATINIB	-0.6	-13.5375	NA
MAP2	FYN	DOCETAXEL	DASATINIB	-0.8	-13.5289	NA
JAK2	HDAC6	RUXOLITINIB	ROMIDEPSIN	-9.72	-13.5289	NA
SLCO1C1	HPRT1	METHOTREXATE	MERCAPTOPURINE	-1.15	-13.526	NA
ALB	CCND1	METHOTREXATE	ARSENIC TRIOXIDE	-3	-13.5253	NA
CYP2C18	ABCC4	TRETINOIN	SUNITINIB	-1.1	-13.5225	NA
EGFR	RXRG	GEFITINIB	TRETINOIN	1.91	-13.5193	NA
SMO	RARRES1	VISMODEGIB	TRETINOIN	0.01	-13.5139	NA
CYP2C8	IMPDH1	VISMODEGIB	MERCAPTOPURINE	-23.06	-13.5125	NA
ALK	EPHA2	CRIZOTINIB	DASATINIB	2.7	-13.5097	NA
CYP2B6	HDAC1	CRIZOTINIB	ROMIDEPSIN	-5.52	-13.5035	NA
SRC	CCND1	DASATINIB	ARSENIC TRIOXIDE	0.84	-13.5014	NA
MAP2	LCK	DOCETAXEL	DASATINIB	-0.8	-13.499	NA
HDAC1	FGFR2	ROMIDEPSIN	THALIDOMIDE	-1	-13.4969	NA
SLC16A1	CCND1	METHOTREXATE	ARSENIC TRIOXIDE	-3	-13.4952	NA
SLC22A8	CCND1	METHOTREXATE	ARSENIC TRIOXIDE	-3	-13.4935	NA
SLC22A7	CCND1	METHOTREXATE	ARSENIC TRIOXIDE	-3	-13.4933	NA
FMO1	PDGFRB	VANDETANIB	SORAFENIB	-6.11	-13.4911	NA
RRM1	FGFR1	HYDROXYUREA	SORAFENIB	-3.03	-13.4904	NA
FMO1	PDPK1	VANDETANIB	CELECOXIB	13.55	-13.4889	NA
SLCO1B3	CCND1	CABAZITAXEL	ARSENIC TRIOXIDE	-7.98	-13.4869	NA
TAP1	CCND1	LAPATINIB	ARSENIC TRIOXIDE	-1.2	-13.486	NA
FMO3	PGR	VANDETANIB	MEGESTROL ACETATE	-2.13	-13.4856	NA
ALK	SLCO1C1	CRIZOTINIB	METHOTREXATE	-9.8	-13.4804	NA
MTHFR	PSMB5	METHOTREXATE	BORTEZOMIB	0.27	-13.4766	NA
RARRES1	SLC22A2	TRETINOIN	IMATINIB	-1.31	-13.4753	NA
ABCA3	CCND1	IMATINIB	ARSENIC TRIOXIDE	-1.21	-13.4732	NA
MAP2	JUN	DOCETAXEL	ARSENIC TRIOXIDE	-0.67	-13.47	NA
FMO1	ATP7A	VANDETANIB	CARBOPLATIN	8.3	-13.469	NA
JAK2	FDPS	RUXOLITINIB	ZOLEDRONIC ACID	14.12	-13.4629	NA
CDH5	RARRES1	LENALIDOMIDE	TRETINOIN	0.54	-13.4606	NA
EGFR	PSMB1	LAPATINIB	BORTEZOMIB	-0.9	-13.4585	NA
JAK2	RAF1	RUXOLITINIB	SORAFENIB	2.15	-13.4544	NA
RXRG	ABCC4	TRETINOIN	SUNITINIB	-1.1	-13.4538	NA
SLC29A1	MAP2	PEMETREXED	PACLITAXEL	-13.41	-13.4463	NA
RRM1	SHBG	HYDROXYUREA	MITOTANE	17.21	-13.4451	NA
HDAC6	EPHA2	ROMIDEPSIN	DASATINIB	-6.64	-13.4445	NA
JAK2	ABCC1	RUXOLITINIB	METHOTREXATE	-7.26	-13.4437	NA
PDGFRA	CYP1A1	SUNITINIB	METHOXSALEN	-3.23	-13.4422	NA
NQO1	CCND1	CARBOPLATIN	ARSENIC TRIOXIDE	1.25	-13.4409	NA
MAP4	FPGS	PACLITAXEL	METHOTREXATE	-0.48	-13.435	NA
RET	ABL2	IMATINIB	DASATINIB	14.63	-13.4345	NA
PTGS1	MAP2	IMATINIB	PACLITAXEL	10.07	-13.4338	NA
PDGFRA	SLC22A11	SUNITINIB	METHOTREXATE	-1.62	-13.4328	NA
FMO3	GSTM1	DASATINIB	BUSULFAN	-0.96	-13.4319	NA
FMO1	SMO	VANDETANIB	VISMODEGIB	4	-13.4314	NA
CYP3A5	FMO3	ROMIDEPSIN	DASATINIB	-6.64	-13.431	NA
DCK	RARG	PEMETREXED	TRETINOIN	-2.24	-13.4308	NA
HDAC1	BLMH	ROMIDEPSIN	BLEOMYCIN	0.66	-13.4258	NA
ABL2	HPRT1	DASATINIB	MERCAPTOPURINE	13.5	-13.423	NA
GGPS1	RRM1	ZOLEDRONIC ACID	HYDROXYUREA	3.07	-13.4214	NA
RARRES1	IKBKB	TRETINOIN	ARSENIC TRIOXIDE	3.8	-13.4173	NA
HDAC6	SLCO1C1	ROMIDEPSIN	METHOTREXATE	-3.81	-13.4152	NA
CRABP1	TNF	TRETINOIN	THALIDOMIDE	1.6	-13.4106	NA
CYP3A4	RARRES1	RALOXIFENE	TRETINOIN	-1.37	-13.4086	NA
RARRES1	SLC31A2	TRETINOIN	CARBOPLATIN	1.75	-13.403	NA
NR1I2	HDAC1	PACLITAXEL	ROMIDEPSIN	-2.66	-13.4017	NA
CYP2E1	RARRES1	MITOXANTRONE	TRETINOIN	-3.18	-13.3964	NA
ABCC4	PSMB1	MERCAPTOPURINE	BORTEZOMIB	-5.34	-13.393	NA
FMO1	SLC22A2	VANDETANIB	IMATINIB	5.88	-13.3927	NA
HDAC2	CCND1	ROMIDEPSIN	ARSENIC TRIOXIDE	-1.59	-13.3923	NA
SLC19A1	CCND1	METHOTREXATE	ARSENIC TRIOXIDE	-3	-13.3921	NA
GART	CCND1	PEMETREXED	ARSENIC TRIOXIDE	6.14	-13.3917	NA
FGFR1	CYP1A1	SORAFENIB	METHOXSALEN	-5.76	-13.3907	NA
CYP1B1	MAP4	MITOXANTRONE	PACLITAXEL	-15.16	-13.3903	NA
MAP4	ABCC3	PACLITAXEL	METHOTREXATE	-0.48	-13.3878	NA
RARRES1	ATP7B	TRETINOIN	CARBOPLATIN	1.75	-13.3819	NA
FGFR1	SLC22A11	SORAFENIB	METHOTREXATE	3.03	-13.3812	NA
DDR1	CCND1	IMATINIB	ARSENIC TRIOXIDE	-1.21	-13.381	NA
FLT4	CCND1	AXITINIB	ARSENIC TRIOXIDE	-2.38	-13.38	NA
SLC22A1	TNF	IMATINIB	THALIDOMIDE	-0.82	-13.3788	NA
EPHA2	FDPS	DASATINIB	ZOLEDRONIC ACID	3.21	-13.3786	NA
FMO1	CDH5	VANDETANIB	LENALIDOMIDE	2.77	-13.3781	NA
RXRB	CCND1	TRETINOIN	ARSENIC TRIOXIDE	3.8	-13.3775	NA
ALK	ABL2	CRIZOTINIB	DASATINIB	2.7	-13.3774	NA
CSF1R	CCND1	IMATINIB	ARSENIC TRIOXIDE	-1.21	-13.3732	NA
EPHA2	RAF1	DASATINIB	SORAFENIB	4.59	-13.37	NA
RET	MTHFR	SORAFENIB	METHOTREXATE	3.03	-13.3666	NA
SLC28A3	CCND1	MERCAPTOPURINE	ARSENIC TRIOXIDE	-0.53	-13.3656	NA
GPRC5A	CCND1	TRETINOIN	ARSENIC TRIOXIDE	3.8	-13.3647	NA
SERPINA6	CCND1	MITOTANE	ARSENIC TRIOXIDE	1.27	-13.3631	NA
PTGS2	FLT1	LENALIDOMIDE	SORAFENIB	-3.33	-13.3615	NA
EPHA2	ABCC1	DASATINIB	METHOTREXATE	-1.04	-13.3594	NA
MTHFR	HPRT1	METHOTREXATE	MERCAPTOPURINE	-1.15	-13.355	NA
FMO3	SLCO4C1	VANDETANIB	METHOTREXATE	-6.23	-13.3522	NA
CYP19A1	ABCC5	EXEMESTANE	MERCAPTOPURINE	-12.5	-13.3519	NA
NR3C1	CCND1	MEGESTROL ACETATE	ARSENIC TRIOXIDE	10.1	-13.3517	NA
FDPS	SLCO1C1	ZOLEDRONIC ACID	METHOTREXATE	2.11	-13.3493	NA
MAP4	IMPDH1	PACLITAXEL	MERCAPTOPURINE	-8.45	-13.347	NA
MAP2	PPAT	PACLITAXEL	MERCAPTOPURINE	-8.45	-13.3455	NA
CYP1A1	SHBG	DACARBAZINE	MITOTANE	-1.17	-13.3454	NA
RAF1	SLCO1C1	SORAFENIB	METHOTREXATE	3.03	-13.3407	NA
ABCC11	CCND1	METHOTREXATE	ARSENIC TRIOXIDE	-3	-13.3388	NA
RARG	MAPK1	TRETINOIN	ARSENIC TRIOXIDE	3.8	-13.3385	NA
GSTA2	CCND1	BUSULFAN	ARSENIC TRIOXIDE	1.23	-13.336	NA
SHBG	SLC22A11	MITOTANE	METHOTREXATE	3.01	-13.336	NA
FMO1	IKBKB	VANDETANIB	ARSENIC TRIOXIDE	6.31	-13.3348	NA
CYP2C19	CCND1	TENIPOSIDE	ARSENIC TRIOXIDE	-2.42	-13.3315	NA
ABCC1	SLCO1C1	ABIRATERONE	METHOTREXATE	-6.89	-13.3301	NA
CYP3A4	FMO1	RALOXIFENE	VANDETANIB	0.52	-13.3261	NA
GGPS1	CYP1A1	ZOLEDRONIC ACID	METHOXSALEN	-12.11	-13.3217	NA
FMO1	SLC31A2	VANDETANIB	CARBOPLATIN	8.3	-13.3205	NA
RALBP1	CCND1	SORAFENIB	ARSENIC TRIOXIDE	0.78	-13.3174	NA
SLC28A2	CCND1	MERCAPTOPURINE	ARSENIC TRIOXIDE	-0.53	-13.3169	NA
PTGS2	CYP2C8	LENALIDOMIDE	PACLITAXEL	-14.79	-13.3169	NA
MAP2	ENPP1	DOCETAXEL	AMIFOSTINE	-6.07	-13.3163	NA
FMO1	CYP2E1	VANDETANIB	DACARBAZINE	1.16	-13.3138	NA
SLCO3A1	CCND1	METHOTREXATE	ARSENIC TRIOXIDE	-3	-13.3132	NA
HDAC6	ABL2	ROMIDEPSIN	DASATINIB	-6.64	-13.3123	NA
GGPS1	SLC22A11	ZOLEDRONIC ACID	METHOTREXATE	2.11	-13.3123	NA
CYP2B6	EGFR	ROMIDEPSIN	LAPATINIB	-0.86	-13.3114	NA
CYP2C18	RRM1	TRETINOIN	HYDROXYUREA	-0.15	-13.3108	NA
ALK	MTHFR	CRIZOTINIB	METHOTREXATE	-9.8	-13.3094	NA
FMO3	AOX1	VANDETANIB	MERCAPTOPURINE	-21.8	-13.3066	NA
ATIC	RARRES1	PEMETREXED	TRETINOIN	-2.24	-13.3056	NA
FLT1	IMPDH2	AXITINIB	MERCAPTOPURINE	-20.55	-13.2996	NA
FMO1	ATP7B	VANDETANIB	CARBOPLATIN	8.3	-13.2993	NA
CYP4A11	CCND1	TRETINOIN	ARSENIC TRIOXIDE	3.8	-13.296	NA
JAK1	TNF	RUXOLITINIB	THALIDOMIDE	5.66	-13.2944	NA
STMN4	CCND1	LOMUSTINE	ARSENIC TRIOXIDE	3.83	-13.2858	NA
FLT1	FDX1	SUNITINIB	MITOTANE	-1.66	-13.2857	NA
ALDH1A1	CCND1	TRETINOIN	ARSENIC TRIOXIDE	3.8	-13.282	NA
FMO3	TOP2A	VANDETANIB	TENIPOSIDE	8.04	-13.2646	NA
JAK2	PDGFRA	RUXOLITINIB	IMATINIB	1.75	-13.26	NA
MPO	FMO3	CARBOPLATIN	DASATINIB	-2.1	-13.2552	NA
CYP2C8	IMPDH2	VISMODEGIB	MERCAPTOPURINE	-23.06	-13.255	NA
GGH	CCND1	METHOTREXATE	ARSENIC TRIOXIDE	-3	-13.2474	NA
ABL2	FDPS	DASATINIB	ZOLEDRONIC ACID	3.21	-13.2463	NA
CYP2B6	ABCC4	CRIZOTINIB	MERCAPTOPURINE	-20.41	-13.2459	NA
KIT	CCND1	IMATINIB	ARSENIC TRIOXIDE	-1.21	-13.2456	NA
HDAC6	MTHFR	ROMIDEPSIN	METHOTREXATE	-3.81	-13.2443	NA
RXRG	RRM1	TRETINOIN	HYDROXYUREA	-0.15	-13.2421	NA
CYP2C8	FDX1	PACLITAXEL	MITOTANE	-2.06	-13.2411	NA
ABCC4	FGFR2	METHOTREXATE	THALIDOMIDE	-4.12	-13.2394	NA
ABL2	RAF1	DASATINIB	SORAFENIB	4.59	-13.2378	NA
EGFR	BLMH	VANDETANIB	BLEOMYCIN	-7.63	-13.2337	NA
ABCC1	ABL2	DOCETAXEL	DASATINIB	-0.8	-13.2271	NA
FMO1	ATIC	VANDETANIB	METHOTREXATE	-6.23	-13.223	NA
CYP1A1	CYP2C18	DACARBAZINE	CYCLOPHOSPHAMIDE	-8.57	-13.2111	NA
NR1I2	EGFR	PACLITAXEL	LAPATINIB	13	-13.2096	NA
JAK2	FGFR1	RUXOLITINIB	SORAFENIB	2.15	-13.2084	NA
PTK6	MAP2	VANDETANIB	DOCETAXEL	13.92	-13.2051	NA
PDGFRB	FLT1	IMATINIB	SUNITINIB	-3.29	-13.2028	NA
SLC22A11	CYP2C18	METHOTREXATE	CYCLOPHOSPHAMIDE	0.39	-13.2016	NA
FLT1	PDPK1	AXITINIB	CELECOXIB	7.96	-13.2007	NA
CYP11B1	CCND1	MITOTANE	ARSENIC TRIOXIDE	1.27	-13.1963	NA
FOLR1	CCND1	METHOTREXATE	ARSENIC TRIOXIDE	-3	-13.1948	NA
RRM1	PSMB1	HYDROXYUREA	BORTEZOMIB	-1.8	-13.1813	NA
FLT1	ATP7A	AXITINIB	CARBOPLATIN	-0.24	-13.1807	NA
FDPS	MTHFR	ZOLEDRONIC ACID	METHOTREXATE	2.11	-13.1783	NA
RARG	SLC22A1	TRETINOIN	IMATINIB	-1.31	-13.1765	NA
PDGFRA	EPHA2	IMATINIB	DASATINIB	14.63	-13.1756	NA
RAF1	MTHFR	SORAFENIB	METHOTREXATE	3.03	-13.1698	NA
BLMH	ABCC4	BLEOMYCIN	METHOTREXATE	-4.11	-13.1682	NA
JAK2	SHBG	RUXOLITINIB	MITOTANE	3.79	-13.1632	NA
ABCC1	MTHFR	ABIRATERONE	METHOTREXATE	-6.89	-13.1591	NA
PDGFRB	CYP2C8	SUNITINIB	IFOSFAMIDE	-4.16	-13.1582	NA
CYP2C8	PDPK1	ABIRATERONE	CELECOXIB	9.44	-13.156	NA
PTGS2	MAP4	LENALIDOMIDE	PACLITAXEL	-14.79	-13.1514	NA
PDGFRA	SLCO1C1	SUNITINIB	METHOTREXATE	-1.62	-13.1463	NA
NR1I2	ABCC4	PACLITAXEL	MERCAPTOPURINE	-8.45	-13.1442	NA
FLT1	SMO	AXITINIB	VISMODEGIB	0.61	-13.1431	NA
CYP1A1	RXRG	GEFITINIB	TRETINOIN	1.91	-13.1424	NA
JAK2	GGPS1	RUXOLITINIB	ZOLEDRONIC ACID	14.12	-13.1395	NA
CYP2C8	ATP7A	CELECOXIB	CARBOPLATIN	-2.85	-13.1361	NA
SLC31A1	SLC29A2	CARBOPLATIN	MERCAPTOPURINE	-3.66	-13.1356	NA
SLC22A11	RXRG	METHOTREXATE	TRETINOIN	3.97	-13.133	NA
CYP2A6	CCND1	METHOXSALEN	ARSENIC TRIOXIDE	-1.48	-13.1255	NA
EPHA2	FGFR1	DASATINIB	SORAFENIB	4.59	-13.1241	NA
FLT1	SLC22A2	AXITINIB	IMATINIB	-1.49	-13.1045	NA
SLC22A6	NFKB1	METHOTREXATE	THALIDOMIDE	-4.12	-13.0979	NA
LIG1	TNF	BLEOMYCIN	THALIDOMIDE	6.16	-13.0979	NA
TEK	CCND1	VANDETANIB	ARSENIC TRIOXIDE	6.31	-13.0963	NA
FGFR1	SLCO1C1	SORAFENIB	METHOTREXATE	3.03	-13.0948	NA
JAK1	RARG	RUXOLITINIB	TRETINOIN	9.83	-13.0921	NA
FLT1	CDH5	AXITINIB	LENALIDOMIDE	5.54	-13.0898	NA
MAP4	IMPDH2	PACLITAXEL	MERCAPTOPURINE	-8.45	-13.0894	NA
STAT5B	TNF	DASATINIB	THALIDOMIDE	5.03	-13.0886	NA
POLA2	ABCC5	DACARBAZINE	MERCAPTOPURINE	-15.86	-13.0833	NA
PSMB1	CYP1A1	BORTEZOMIB	ARSENIC TRIOXIDE	0.05	-13.0816	NA
EPHA2	SHBG	DASATINIB	MITOTANE	2.03	-13.0789	NA
MT2A	TNF	CARBOPLATIN	THALIDOMIDE	1.61	-13.0762	NA
MAP4	FDX1	PACLITAXEL	MITOTANE	-2.06	-13.0756	NA
FMO3	TLR8	DASATINIB	IMIQUIMOD	-3.12	-13.0746	NA
SLC22A11	PSMB1	METHOTREXATE	BORTEZOMIB	0.27	-13.0722	NA
CYP2D6	CCND1	METHOXSALEN	ARSENIC TRIOXIDE	-1.48	-13.0601	NA
CYP2C8	SLC22A2	TRETINOIN	IMATINIB	-1.31	-13.0598	NA
EPHA2	GGPS1	DASATINIB	ZOLEDRONIC ACID	3.21	-13.0551	NA
BCL2	ABCC5	PACLITAXEL	MERCAPTOPURINE	-8.45	-13.0542	NA
SLCO1A2	ABCC5	CHLORAMBUCIL	MERCAPTOPURINE	-22.2	-13.0522	NA
SHBG	SLCO1C1	MITOTANE	METHOTREXATE	3.01	-13.0496	NA
FLT1	IKBKB	AXITINIB	ARSENIC TRIOXIDE	-2.38	-13.0465	NA
CYP2C8	CDH5	RALOXIFENE	LENALIDOMIDE	2.46	-13.0452	NA
DHFR	FMO3	PEMETREXED	DASATINIB	-2.37	-13.0434	NA
PDGFRA	ABL2	IMATINIB	DASATINIB	14.63	-13.0434	NA
SLC31A1	PSMB5	CARBOPLATIN	BORTEZOMIB	-1.69	-13.0399	NA
CYP3A4	FLT1	TENIPOSIDE	SORAFENIB	-6.15	-13.0378	NA
GSTP1	SLC29A2	CHLORAMBUCIL	MERCAPTOPURINE	-22.2	-13.0377	NA
ORM1	CCND1	IMATINIB	ARSENIC TRIOXIDE	-1.21	-13.0348	NA
CYP2B6	RRM1	ROMIDEPSIN	HYDROXYUREA	-2.84	-13.0343	NA
SLC31A2	FLT1	CARBOPLATIN	SORAFENIB	0.44	-13.0322	NA
JAK2	CYP2C18	RUXOLITINIB	CYCLOPHOSPHAMIDE	-11.35	-13.0288	NA
RRM1	FGFR2	HYDROXYUREA	THALIDOMIDE	-0.28	-13.0277	NA
GGPS1	SLCO1C1	ZOLEDRONIC ACID	METHOTREXATE	2.11	-13.0258	NA
CYP2E1	FLT1	MITOXANTRONE	SORAFENIB	-3.81	-13.0256	NA
ABCB1	TNF	METHOTREXATE	THALIDOMIDE	-4.12	-13.0236	NA
CRBN	RARRES1	LENALIDOMIDE	TRETINOIN	0.54	-13.0188	NA
FLT1	ATP7B	AXITINIB	CARBOPLATIN	-0.24	-13.011	NA
BRAF	CCND1	SORAFENIB	ARSENIC TRIOXIDE	0.78	-13.0073	NA
RARRES1	FYN	TRETINOIN	DASATINIB	3.44	-13.002	NA
CYP2C8	IKBKB	CABAZITAXEL	ARSENIC TRIOXIDE	-7.98	-13.0019	NA
HDAC1	CYP19A1	ROMIDEPSIN	ANASTROZOLE	-5.01	-13.0002	NA
FLT3	ABCC5	SUNITINIB	MERCAPTOPURINE	2.62	-12.9966	NA
CYP2C9	CCND1	ANASTROZOLE	ARSENIC TRIOXIDE	-5.05	-12.9943	NA
CYP3A4	CYP2C8	CELECOXIB	IFOSFAMIDE	-9.24	-12.9932	NA
PDGFRB	MAP4	IMATINIB	PACLITAXEL	10.07	-12.9927	NA
ABL2	FGFR1	DASATINIB	SORAFENIB	4.59	-12.9918	NA
PDPK1	MAP4	CELECOXIB	DOCETAXEL	12.32	-12.9905	NA
SLC31A2	CYP2C8	CARBOPLATIN	LAPATINIB	-2.75	-12.9876	NA
CYP2E1	CYP2C8	MITOXANTRONE	PACLITAXEL	-15.16	-12.9809	NA
PDGFRA	MTHFR	SUNITINIB	METHOTREXATE	-1.62	-12.9754	NA
RARRES1	LCK	TRETINOIN	DASATINIB	3.44	-12.9721	NA
ATP7A	MAP4	CARBOPLATIN	DOCETAXEL	-1.34	-12.9706	NA
CYP2C8	ATP7B	CELECOXIB	CARBOPLATIN	-2.85	-12.9664	NA
JAK2	RXRG	RUXOLITINIB	TRETINOIN	9.83	-12.9602	NA
GSR	CCND1	CARMUSTINE	ARSENIC TRIOXIDE	1.48	-12.9595	NA
RRM1	BLMH	HYDROXYUREA	BLEOMYCIN	3.57	-12.9566	NA
ABL2	SHBG	DASATINIB	MITOTANE	2.03	-12.9466	NA
CYP2C18	EPHA2	TRETINOIN	DASATINIB	3.44	-12.9445	NA
RARRES1	JUN	TRETINOIN	ARSENIC TRIOXIDE	3.8	-12.9431	NA
GSTP1	PSMB5	CHLORAMBUCIL	BORTEZOMIB	-6.46	-12.9421	NA
FMO1	CRBN	VANDETANIB	LENALIDOMIDE	2.77	-12.9362	NA
FLT1	ATIC	AXITINIB	METHOTREXATE	-7.47	-12.9348	NA
CYP2B6	CYP1A1	NILOTINIB	METHOXSALEN	-8.92	-12.9345	NA
NR1I2	RRM1	DOCETAXEL	HYDROXYUREA	3.5	-12.9325	NA
ALPL	CCND1	AMIFOSTINE	ARSENIC TRIOXIDE	2.05	-12.9318	NA
SLC31A1	RET	CARBOPLATIN	SORAFENIB	0.44	-12.9299	NA
FGFR2	CYP1A1	THALIDOMIDE	ARSENIC TRIOXIDE	-0.37	-12.928	NA
CYP2B6	SLC22A11	CRIZOTINIB	METHOTREXATE	-9.8	-12.9251	NA
FMO3	SOD1	VANDETANIB	CARBOPLATIN	8.3	-12.9248	NA
FGFR1	MTHFR	SORAFENIB	METHOTREXATE	3.03	-12.9238	NA
ABL2	GGPS1	DASATINIB	ZOLEDRONIC ACID	3.21	-12.9229	NA
RARRES1	SLC29A1	TRETINOIN	MERCAPTOPURINE	4.5	-12.9194	NA
FMO1	FYN	VANDETANIB	DASATINIB	3.33	-12.9194	NA
SLC22A11	FGFR2	METHOTREXATE	THALIDOMIDE	-4.12	-12.9186	NA
SLC31A1	HPRT1	CARBOPLATIN	MERCAPTOPURINE	-3.66	-12.9183	NA
TOP2B	TNF	DEXRAZOXANE	THALIDOMIDE	7.98	-12.9167	NA
SLCO1C1	CYP2C18	METHOTREXATE	CYCLOPHOSPHAMIDE	0.39	-12.9152	NA
RARRES1	PTGS1	TRETINOIN	IMATINIB	-1.31	-12.9068	NA
ABCC6	TNF	TENIPOSIDE	THALIDOMIDE	3.62	-12.9015	NA
JAK2	PSMB1	RUXOLITINIB	BORTEZOMIB	6.7	-12.8994	NA
RARG	LIG1	TRETINOIN	BLEOMYCIN	-3.15	-12.8956	NA
SLC22A2	MAP4	IMATINIB	PACLITAXEL	10.07	-12.8943	NA
CYP2C8	ATIC	ABIRATERONE	METHOTREXATE	-6.89	-12.8901	NA
FMO1	LCK	VANDETANIB	DASATINIB	3.33	-12.8895	NA
ABL1	TNF	IMATINIB	THALIDOMIDE	-0.82	-12.8886	NA
RARG	STAT5B	TRETINOIN	DASATINIB	3.44	-12.8864	NA
CDH5	MAP4	LENALIDOMIDE	PACLITAXEL	-14.79	-12.8796	NA
SHBG	MTHFR	MITOTANE	METHOTREXATE	3.01	-12.8786	NA
RXRG	EPHA2	TRETINOIN	DASATINIB	3.44	-12.8759	NA
RARG	MT2A	TRETINOIN	CARBOPLATIN	1.75	-12.8739	NA
ALK	SLC31A1	CRIZOTINIB	CARBOPLATIN	1.89	-12.8727	NA
CYP17A1	TNF	ABIRATERONE	THALIDOMIDE	12.85	-12.8703	NA
CYP1A2	MAP2	DACARBAZINE	PACLITAXEL	-9.98	-12.8693	NA
FMO1	JUN	VANDETANIB	ARSENIC TRIOXIDE	6.31	-12.8605	NA
FPGS	ABCC5	METHOTREXATE	MERCAPTOPURINE	-1.15	-12.8575	NA
CYP1A1	BLMH	DACARBAZINE	BLEOMYCIN	-4.26	-12.8568	NA
TNF	TLR7	THALIDOMIDE	IMIQUIMOD	0.91	-12.855	NA
GGPS1	MTHFR	ZOLEDRONIC ACID	METHOTREXATE	2.11	-12.8549	NA
NR0B1	TNF	TRETINOIN	THALIDOMIDE	1.6	-12.849	NA
BLMH	SLC22A11	BLEOMYCIN	METHOTREXATE	-4.11	-12.8474	NA
SLCO1C1	RXRG	METHOTREXATE	TRETINOIN	3.97	-12.8466	NA
FMO1	SLC29A1	VANDETANIB	MERCAPTOPURINE	-21.8	-12.8368	NA
MAP4	IKBKB	DOCETAXEL	ARSENIC TRIOXIDE	-0.67	-12.8363	NA
TNFSF11	MAP2	LENALIDOMIDE	PACLITAXEL	-14.79	-12.8352	NA
NR1I2	CYP1A1	PACLITAXEL	METHOXSALEN	-8.94	-12.8328	NA
GSTP1	RET	CHLORAMBUCIL	IMATINIB	-15.31	-12.832	NA
GSTA1	TNF	BUSULFAN	THALIDOMIDE	1.96	-12.83	NA
CYP3A4	MAP4	TENIPOSIDE	DOCETAXEL	-7.52	-12.8276	NA
FMO1	PTGS1	VANDETANIB	IMATINIB	5.88	-12.8243	NA
NR1I2	SLC22A11	PACLITAXEL	METHOTREXATE	-0.48	-12.8233	NA
SLC31A2	MAP4	CARBOPLATIN	DOCETAXEL	-1.34	-12.8221	NA
RARG	ABCB1	TRETINOIN	CYCLOPHOSPHAMIDE	-4.1	-12.8213	NA
GSTP1	HPRT1	CHLORAMBUCIL	MERCAPTOPURINE	-22.2	-12.8205	NA
RARRES1	PPAT	TRETINOIN	MERCAPTOPURINE	4.5	-12.8186	NA
ALB	TNF	METHOTREXATE	THALIDOMIDE	-4.12	-12.8162	NA
CYP2E1	MAP4	MITOXANTRONE	PACLITAXEL	-15.16	-12.8154	NA
EPHA2	PSMB1	DASATINIB	BORTEZOMIB	-2.21	-12.815	NA
CYP1B1	ABCC5	PACLITAXEL	MERCAPTOPURINE	-8.45	-12.8129	NA
CYP2C18	ABL2	TRETINOIN	DASATINIB	3.44	-12.8122	NA
ABCC3	ABCC5	METHOTREXATE	MERCAPTOPURINE	-1.15	-12.8103	NA
EGFR	CYP19A1	GEFITINIB	ANASTROZOLE	-6.67	-12.8081	NA
SLC31A1	HDAC6	CARBOPLATIN	ROMIDEPSIN	6.08	-12.8076	NA
ATP7B	MAP4	CARBOPLATIN	DOCETAXEL	-1.34	-12.8009	NA
SRC	TNF	DASATINIB	THALIDOMIDE	5.03	-12.7924	NA
RARRES1	ENPP1	TRETINOIN	AMIFOSTINE	1.54	-12.7893	NA
SLC16A1	TNF	METHOTREXATE	THALIDOMIDE	-4.12	-12.7862	NA
SLCO1C1	PSMB1	METHOTREXATE	BORTEZOMIB	0.27	-12.7858	NA
SLC22A8	TNF	METHOTREXATE	THALIDOMIDE	-4.12	-12.7845	NA
SLC22A7	TNF	METHOTREXATE	THALIDOMIDE	-4.12	-12.7843	NA
KDR	CCND1	AXITINIB	ARSENIC TRIOXIDE	-2.38	-12.7793	NA
SLCO1B3	TNF	METHOTREXATE	THALIDOMIDE	-4.12	-12.7779	NA
TAP1	TNF	LAPATINIB	THALIDOMIDE	1.89	-12.7769	NA
GSTP1	ALK	CHLORAMBUCIL	CRIZOTINIB	-7.46	-12.7749	NA
SULT2A1	CCND1	ABIRATERONE	ARSENIC TRIOXIDE	2.44	-12.7745	NA
FMO3	ERBB2	DASATINIB	LAPATINIB	7.51	-12.7744	NA
ALDH1A2	FMO3	TRETINOIN	DASATINIB	3.44	-12.7731	NA
ABCA3	TNF	IMATINIB	THALIDOMIDE	-0.82	-12.7642	NA
FMO3	ABCB11	VANDETANIB	PACLITAXEL	18.25	-12.7619	NA
FMO3	MAPT	VANDETANIB	DOCETAXEL	13.92	-12.7535	NA
CYP2B6	JAK2	CRIZOTINIB	RUXOLITINIB	1.87	-12.7523	NA
JAK2	FGFR2	RUXOLITINIB	THALIDOMIDE	5.66	-12.7457	NA
MTHFR	CYP2C18	METHOTREXATE	CYCLOPHOSPHAMIDE	0.39	-12.7443	NA
RXRG	ABL2	TRETINOIN	DASATINIB	3.44	-12.7436	NA
CYP19A1	ABCC4	EXEMESTANE	MERCAPTOPURINE	-12.5	-12.7427	NA
FMO3	ESR2	VANDETANIB	RALOXIFENE	15.74	-12.7422	NA
SLC31A1	FDPS	CARBOPLATIN	ZOLEDRONIC ACID	0.92	-12.7417	NA
FMO1	PPAT	VANDETANIB	MERCAPTOPURINE	-21.8	-12.736	NA
SLC31A1	RAF1	CARBOPLATIN	SORAFENIB	0.44	-12.7331	NA
NQO1	TNF	CARBOPLATIN	THALIDOMIDE	1.61	-12.7319	NA
POLA2	HDAC1	DACARBAZINE	ROMIDEPSIN	1.15	-12.7316	NA
ATIC	MAP4	PEMETREXED	PACLITAXEL	-13.41	-12.7246	NA
SLC31A1	ABCC1	CARBOPLATIN	DOCETAXEL	-1.34	-12.7224	NA
TOP2B	RARG	DEXRAZOXANE	TRETINOIN	-2.95	-12.7144	NA
GSTP1	HDAC6	CHLORAMBUCIL	ROMIDEPSIN	-5.68	-12.7098	NA
FMO1	ENPP1	VANDETANIB	AMIFOSTINE	5.78	-12.7068	NA
MAP2	ORM2	PACLITAXEL	THALIDOMIDE	6.79	-12.7052	NA
BCL2	HDAC1	PACLITAXEL	ROMIDEPSIN	-2.66	-12.7026	NA
SLCO1A2	HDAC1	CHLORAMBUCIL	ROMIDEPSIN	-5.68	-12.7005	NA
ABCC6	RARG	TENIPOSIDE	TRETINOIN	2.55	-12.6993	NA
MAP2	CYP2A13	PACLITAXEL	METHOXSALEN	-8.94	-12.6952	NA
RARG	ABL1	TRETINOIN	IMATINIB	-1.31	-12.6863	NA
HDAC2	TNF	ROMIDEPSIN	THALIDOMIDE	-1	-12.6833	NA
SLC19A1	TNF	METHOTREXATE	THALIDOMIDE	-4.12	-12.6831	NA
ABL2	PSMB1	DASATINIB	BORTEZOMIB	-2.21	-12.6828	NA
GART	TNF	PEMETREXED	THALIDOMIDE	9.72	-12.6827	NA
PTK6	RARRES1	VANDETANIB	TRETINOIN	6.22	-12.6782	NA
MTHFR	RXRG	METHOTREXATE	TRETINOIN	3.97	-12.6756	NA
JAK2	BLMH	RUXOLITINIB	BLEOMYCIN	-10.32	-12.6746	NA
DDR1	TNF	IMATINIB	THALIDOMIDE	-0.82	-12.6719	NA
FLT4	TNF	SORAFENIB	THALIDOMIDE	-1.73	-12.671	NA
RXRB	TNF	TRETINOIN	THALIDOMIDE	1.6	-12.6685	NA
CYP17A1	RARG	ABIRATERONE	TRETINOIN	3.79	-12.668	NA
CYP2B6	EPHA2	ROMIDEPSIN	DASATINIB	-6.64	-12.668	NA
CSF1R	TNF	IMATINIB	THALIDOMIDE	-0.82	-12.6641	NA
EPHA2	FGFR2	DASATINIB	THALIDOMIDE	5.03	-12.6614	NA
FMO3	MGST2	DASATINIB	BUSULFAN	-0.96	-12.6602	NA
SLC28A3	TNF	MERCAPTOPURINE	THALIDOMIDE	2.52	-12.6566	NA
GPRC5A	TNF	TRETINOIN	THALIDOMIDE	1.6	-12.6557	NA
SERPINA6	TNF	MITOTANE	THALIDOMIDE	5	-12.6541	NA
ESR1	MAP2	RALOXIFENE	PACLITAXEL	1.4	-12.6528	NA
RARG	TLR7	TRETINOIN	IMIQUIMOD	1.88	-12.6527	NA
JAK2	NR1I2	RUXOLITINIB	DOCETAXEL	11.56	-12.6505	NA
CRBN	FLT1	LENALIDOMIDE	SORAFENIB	-3.33	-12.6479	NA
HDAC1	FLT3	ROMIDEPSIN	SUNITINIB	-3.44	-12.6449	NA
GSTP1	FDPS	CHLORAMBUCIL	ZOLEDRONIC ACID	-14.94	-12.6438	NA
NR3C1	TNF	MEGESTROL ACETATE	THALIDOMIDE	-3.63	-12.6427	NA
CYP2B6	SLCO1C1	CRIZOTINIB	METHOTREXATE	-9.8	-12.6387	NA
GSTP1	RAF1	CHLORAMBUCIL	SORAFENIB	-8.99	-12.6353	NA
SLCO1C1	FGFR2	METHOTREXATE	THALIDOMIDE	-4.12	-12.6321	NA
FLT1	FYN	AXITINIB	DASATINIB	-0.76	-12.6311	NA
ABCC11	TNF	METHOTREXATE	THALIDOMIDE	-4.12	-12.6298	NA
RARG	GSTA1	TRETINOIN	BUSULFAN	1.68	-12.6277	NA
GSTA2	TNF	BUSULFAN	THALIDOMIDE	1.96	-12.627	NA
GSTP1	ABCC1	CHLORAMBUCIL	ZOLEDRONIC ACID	-14.94	-12.6246	NA
CYP2C19	TNF	SORAFENIB	THALIDOMIDE	-1.73	-12.6225	NA
MET	CCND1	CRIZOTINIB	ARSENIC TRIOXIDE	-0.12	-12.6195	NA
CRABP2	MAP2	TRETINOIN	DOCETAXEL	11.45	-12.618	NA
MTHFR	PSMB1	METHOTREXATE	BORTEZOMIB	0.27	-12.6148	NA
RARG	ALB	TRETINOIN	IMATINIB	-1.31	-12.614	NA
RALBP1	TNF	SORAFENIB	THALIDOMIDE	-1.73	-12.6084	NA
SLC28A2	TNF	MERCAPTOPURINE	THALIDOMIDE	2.52	-12.6079	NA
SLCO3A1	TNF	METHOTREXATE	THALIDOMIDE	-4.12	-12.6042	NA
CRBN	CYP2C8	LENALIDOMIDE	PACLITAXEL	-14.79	-12.6033	NA
FLT1	LCK	AXITINIB	DASATINIB	-0.76	-12.6013	NA
EPHA2	BLMH	DASATINIB	BLEOMYCIN	-0.35	-12.5903	NA
RARG	SRC	TRETINOIN	DASATINIB	3.44	-12.5901	NA
CYP4A11	TNF	TRETINOIN	THALIDOMIDE	1.6	-12.587	NA
CYP2C8	FYN	CABAZITAXEL	DASATINIB	-2.21	-12.5865	NA
SLC16A1	RARG	METHOTREXATE	TRETINOIN	3.97	-12.5839	NA
RARG	SLC22A8	TRETINOIN	ALLOPURINOL	-2.52	-12.5822	NA
RARG	SLC22A7	TRETINOIN	ALLOPURINOL	-2.52	-12.582	NA
STMN4	TNF	LOMUSTINE	THALIDOMIDE	8.21	-12.5768	NA
SLCO1B3	RARG	METHOTREXATE	TRETINOIN	3.97	-12.5756	NA
RARG	TAP1	TRETINOIN	LAPATINIB	0.64	-12.5747	NA
PTGS2	ABCC5	LENALIDOMIDE	MERCAPTOPURINE	-18.74	-12.5739	NA
ALDH1A1	TNF	TRETINOIN	THALIDOMIDE	1.6	-12.573	NA
FLT1	JUN	AXITINIB	ARSENIC TRIOXIDE	-2.38	-12.5723	NA
NR1I2	EPHA2	DOCETAXEL	DASATINIB	-0.8	-12.5662	NA
FMO3	LIG3	VANDETANIB	BLEOMYCIN	-7.63	-12.5637	NA
RARG	ABCA3	TRETINOIN	IMATINIB	-1.31	-12.5619	NA
BLMH	SLCO1C1	BLEOMYCIN	METHOTREXATE	-4.11	-12.561	NA
CYP2C8	LCK	CABAZITAXEL	DASATINIB	-2.21	-12.5566	NA
EGFR	POLA2	VANDETANIB	DACARBAZINE	1.16	-12.5395	NA
SLC31A1	PDGFRA	CARBOPLATIN	SUNITINIB	2.35	-12.5387	NA
GGH	TNF	METHOTREXATE	THALIDOMIDE	-4.12	-12.5384	NA
NR1I2	SLCO1C1	PACLITAXEL	METHOTREXATE	-0.48	-12.5369	NA
KIT	TNF	SORAFENIB	THALIDOMIDE	-1.73	-12.5366	NA
PTGS1	FLT1	IMATINIB	SUNITINIB	-3.29	-12.536	NA
CYP2B6	ABL2	ROMIDEPSIN	DASATINIB	-6.64	-12.5357	NA
RRM1	CYP19A1	HYDROXYUREA	ANASTROZOLE	2.24	-12.531	NA
RARG	NQO1	TRETINOIN	CARBOPLATIN	1.75	-12.5296	NA
ABL2	FGFR2	DASATINIB	THALIDOMIDE	5.03	-12.5291	NA
CYP2C8	JUN	CABAZITAXEL	ARSENIC TRIOXIDE	-7.98	-12.5276	NA
ABCG2	FMO3	CABAZITAXEL	DASATINIB	-2.21	-12.5186	NA
EGFR	BCL2	GEFITINIB	PACLITAXEL	-4.53	-12.5105	NA
NTRK1	MAP2	IMATINIB	PACLITAXEL	10.07	-12.5096	NA
SLCO1A2	EGFR	CHLORAMBUCIL	LAPATINIB	-6.48	-12.5084	NA
HDAC1	FPGS	ROMIDEPSIN	METHOTREXATE	-3.81	-12.5059	NA
CYP2C8	SLC29A1	VISMODEGIB	MERCAPTOPURINE	-23.06	-12.5039	NA
FDX1	ABCC5	MITOTANE	MERCAPTOPURINE	3.31	-12.4981	NA
PTGS1	CYP2C8	IMATINIB	NILOTINIB	-2.36	-12.4914	NA
PGD	MAP2	DACARBAZINE	PACLITAXEL	-9.98	-12.4911	NA
CYP11B1	TNF	MITOTANE	THALIDOMIDE	5	-12.4873	NA
SLC31A1	FGFR1	CARBOPLATIN	SORAFENIB	0.44	-12.4872	NA
FOLR1	TNF	METHOTREXATE	THALIDOMIDE	-4.12	-12.4858	NA
RARG	HDAC2	TRETINOIN	ROMIDEPSIN	0.93	-12.481	NA
RARG	SLC19A1	TRETINOIN	PRALATREXATE	-7.4	-12.4808	NA
GART	RARG	PEMETREXED	TRETINOIN	-2.24	-12.4804	NA
SLC29A2	PSMB5	MERCAPTOPURINE	BORTEZOMIB	-5.34	-12.4748	NA
ABCC10	CCND1	METHOTREXATE	ARSENIC TRIOXIDE	-3	-12.4744	NA
POLA2	ABCC4	DACARBAZINE	MERCAPTOPURINE	-15.86	-12.4741	NA
RARG	DDR1	TRETINOIN	IMATINIB	-1.31	-12.4697	NA
RARG	FLT4	TRETINOIN	SUNITINIB	-1.1	-12.4687	NA
CYP2B6	MTHFR	CRIZOTINIB	METHOTREXATE	-9.8	-12.4677	NA
RARG	CSF1R	TRETINOIN	IMATINIB	-1.31	-12.4619	NA
CYP1B1	HDAC1	PACLITAXEL	ROMIDEPSIN	-2.66	-12.4612	NA
MTHFR	FGFR2	METHOTREXATE	THALIDOMIDE	-4.12	-12.4612	NA
HDAC1	ABCC3	ROMIDEPSIN	METHOTREXATE	-3.81	-12.4587	NA
ABL2	BLMH	DASATINIB	BLEOMYCIN	-0.35	-12.458	NA
RARG	SLC28A3	TRETINOIN	MERCAPTOPURINE	4.5	-12.4543	NA
EGFR	FLT3	VANDETANIB	SORAFENIB	-6.11	-12.4528	NA
RARG	SERPINA6	TRETINOIN	MITOTANE	1.31	-12.4518	NA
FLT1	PPAT	AXITINIB	MERCAPTOPURINE	-20.55	-12.4477	NA
BCL2	ABCC4	PACLITAXEL	MERCAPTOPURINE	-8.45	-12.445	NA
SLCO1A2	ABCC4	CHLORAMBUCIL	MERCAPTOPURINE	-22.2	-12.4429	NA
SLC31A1	SHBG	CARBOPLATIN	MITOTANE	3.44	-12.4419	NA
PDGFRA	GSTP1	IMATINIB	BUSULFAN	-3.65	-12.4409	NA
NR3C1	RARG	MEGESTROL ACETATE	TRETINOIN	2.23	-12.4404	NA
CRBN	MAP4	LENALIDOMIDE	PACLITAXEL	-14.79	-12.4378	NA
NR1I2	ABL2	DOCETAXEL	DASATINIB	-0.8	-12.4339	NA
CYP1A1	CYP19A1	DACARBAZINE	PACLITAXEL	-9.98	-12.4313	NA
ABCC11	RARG	METHOTREXATE	TRETINOIN	3.97	-12.4275	NA
RARG	GSTA2	TRETINOIN	BUSULFAN	1.68	-12.4247	NA
CYP19A1	SLC22A11	PACLITAXEL	METHOTREXATE	-0.48	-12.4218	NA
MAP4	FYN	DOCETAXEL	DASATINIB	-0.8	-12.421	NA
RARG	CYP2C19	TRETINOIN	BORTEZOMIB	-5.65	-12.4202	NA
PGR	MAP2	MEGESTROL ACETATE	PACLITAXEL	-0.34	-12.4188	NA
FLT1	ENPP1	SUNITINIB	AMIFOSTINE	7.11	-12.4185	NA
SLC31A1	GGPS1	CARBOPLATIN	ZOLEDRONIC ACID	0.92	-12.4182	NA
HDAC1	IMPDH1	ROMIDEPSIN	MERCAPTOPURINE	2.62	-12.4179	NA
CYP2A6	TNF	LETROZOLE	THALIDOMIDE	0.78	-12.4165	NA
PDGFRB	ABCC5	SUNITINIB	MERCAPTOPURINE	2.62	-12.4152	NA
PDPK1	ABCC5	CELECOXIB	MERCAPTOPURINE	1.78	-12.4131	NA
RARG	RALBP1	TRETINOIN	SORAFENIB	6.15	-12.4061	NA
RARG	SLC28A2	TRETINOIN	MERCAPTOPURINE	4.5	-12.4056	NA
PPAT	CYP2C8	MERCAPTOPURINE	CYCLOPHOSPHAMIDE	-1.04	-12.4031	NA
SLCO3A1	RARG	METHOTREXATE	TRETINOIN	3.97	-12.4019	NA
ABCC2	CCND1	METHOTREXATE	ARSENIC TRIOXIDE	-3	-12.3954	NA
ATP7A	ABCC5	CARBOPLATIN	MERCAPTOPURINE	-3.66	-12.3931	NA
MAP4	LCK	DOCETAXEL	DASATINIB	-0.8	-12.3911	NA
BLMH	MTHFR	BLEOMYCIN	METHOTREXATE	-4.11	-12.39	NA
GSTP1	FGFR1	CHLORAMBUCIL	SORAFENIB	-8.99	-12.3893	NA
FLT3	ABCC4	SUNITINIB	METHOTREXATE	-1.62	-12.3874	NA
TEK	TNF	VANDETANIB	THALIDOMIDE	9.77	-12.3873	NA
DCK	FMO3	PEMETREXED	DASATINIB	-2.37	-12.3775	NA
STMN4	RARG	LOMUSTINE	TRETINOIN	-0.36	-12.3745	NA
CYP2C8	ENPP1	CABAZITAXEL	AMIFOSTINE	-1.78	-12.3739	NA
NR1I2	MTHFR	PACLITAXEL	METHOTREXATE	-0.48	-12.3659	NA
GSTM1	MAP2	CARBOPLATIN	DOCETAXEL	-1.34	-12.3651	NA
RET	SLC29A2	SORAFENIB	MERCAPTOPURINE	2.62	-12.3647	NA
CYP3A5	MAP2	TENIPOSIDE	DOCETAXEL	-7.52	-12.3643	NA
MAP4	JUN	DOCETAXEL	ARSENIC TRIOXIDE	-0.67	-12.3621	NA
SMO	ABCC5	VISMODEGIB	MERCAPTOPURINE	-23.06	-12.3555	NA
CYP2D6	TNF	SORAFENIB	THALIDOMIDE	-1.73	-12.3511	NA
GSTP1	SHBG	CHLORAMBUCIL	MITOTANE	-2.65	-12.3441	NA
CYP1A2	RARRES1	DACARBAZINE	TRETINOIN	4.71	-12.3424	NA
SLC29A1	MAP4	PEMETREXED	PACLITAXEL	-13.41	-12.3384	NA
GGH	RARG	METHOTREXATE	TRETINOIN	3.97	-12.3361	NA
RARG	KIT	TRETINOIN	IMATINIB	-1.31	-12.3343	NA
PTGS1	MAP4	IMATINIB	PACLITAXEL	10.07	-12.3258	NA
ORM1	TNF	IMATINIB	THALIDOMIDE	-0.82	-12.3258	NA
GSTP1	GGPS1	CHLORAMBUCIL	ZOLEDRONIC ACID	-14.94	-12.3204	NA
SLC22A2	ABCC5	IMATINIB	MERCAPTOPURINE	4.41	-12.3169	NA
EGFR	FPGS	VANDETANIB	METHOTREXATE	-6.23	-12.3138	NA
TNFSF11	RARRES1	LENALIDOMIDE	TRETINOIN	0.54	-12.3082	NA
ALK	SLC29A2	CRIZOTINIB	MERCAPTOPURINE	-20.41	-12.3076	NA
SLC31A1	CYP2C18	CARBOPLATIN	CYCLOPHOSPHAMIDE	-2.56	-12.3076	NA
FLT1	PTK6	AXITINIB	VANDETANIB	1.21	-12.3074	NA
CDH5	ABCC5	LENALIDOMIDE	MERCAPTOPURINE	-18.74	-12.3022	NA
BRAF	TNF	SORAFENIB	THALIDOMIDE	-1.73	-12.2983	NA
MAP2	SLCO4C1	PACLITAXEL	METHOTREXATE	-0.48	-12.2855	NA
CYP2C9	TNF	SORAFENIB	THALIDOMIDE	-1.73	-12.2853	NA
FMO3	MAPK1	DASATINIB	ARSENIC TRIOXIDE	0.84	-12.2852	NA
RARG	CYP11B1	TRETINOIN	MITOTANE	1.31	-12.285	NA
FOLR1	RARG	METHOTREXATE	TRETINOIN	3.97	-12.2835	NA
SLCO1B1	CCND1	CABAZITAXEL	ARSENIC TRIOXIDE	-7.98	-12.279	NA
RET	PSMB5	SORAFENIB	BORTEZOMIB	-3.27	-12.2691	NA
CYP1B1	EGFR	MITOXANTRONE	LAPATINIB	2.37	-12.2691	NA
EGFR	ABCC3	VANDETANIB	METHOTREXATE	-6.23	-12.2666	NA
CYP2C8	PTK6	RALOXIFENE	VANDETANIB	0.52	-12.2627	NA
POLA2	RRM1	DACARBAZINE	HYDROXYUREA	-3.81	-12.2624	NA
FMO1	CYP1A2	VANDETANIB	SORAFENIB	-6.11	-12.2598	NA
ABCC5	IKBKB	MERCAPTOPURINE	ARSENIC TRIOXIDE	-0.53	-12.2589	NA
HPRT1	PSMB5	MERCAPTOPURINE	BORTEZOMIB	-5.34	-12.2576	NA
TNF	GSR	THALIDOMIDE	CARMUSTINE	-8.62	-12.2505	NA
CYP3A4	ABCC5	TENIPOSIDE	MERCAPTOPURINE	-11.83	-12.2502	NA
JAK2	CYP19A1	RUXOLITINIB	EXEMESTANE	0.85	-12.249	NA
FPGS	ABCC4	METHOTREXATE	MERCAPTOPURINE	-1.15	-12.2483	NA
SLC31A2	ABCC5	CARBOPLATIN	MERCAPTOPURINE	-3.66	-12.2446	NA
HDAC6	SLC29A2	ROMIDEPSIN	MERCAPTOPURINE	2.62	-12.2425	NA
AOX1	MAP2	RALOXIFENE	PACLITAXEL	1.4	-12.2399	NA
RXRG	SLC31A1	TRETINOIN	CARBOPLATIN	1.75	-12.2389	NA
CYP2E1	ABCC5	DACARBAZINE	MERCAPTOPURINE	-15.86	-12.238	NA
MAP4	PPAT	PACLITAXEL	MERCAPTOPURINE	-8.45	-12.2376	NA
BCL2	RRM1	DOCETAXEL	HYDROXYUREA	3.5	-12.2333	NA
SLCO1A2	RRM1	CHLORAMBUCIL	HYDROXYUREA	-0.96	-12.2313	NA
EGFR	IMPDH1	VANDETANIB	MERCAPTOPURINE	-21.8	-12.2258	NA
FMO1	TNFSF11	VANDETANIB	LENALIDOMIDE	2.77	-12.2257	NA
ATP7B	ABCC5	CARBOPLATIN	MERCAPTOPURINE	-3.66	-12.2234	NA
TNF	ALPL	THALIDOMIDE	AMIFOSTINE	0.26	-12.2228	NA
PTGS2	HDAC1	CELECOXIB	ROMIDEPSIN	-0.1	-12.2223	NA
RARG	CYP2A6	TRETINOIN	CYCLOPHOSPHAMIDE	-4.1	-12.2142	NA
ALK	PSMB5	CRIZOTINIB	BORTEZOMIB	7.44	-12.212	NA
GSTP1	CYP2C18	CHLORAMBUCIL	IFOSFAMIDE	-13.05	-12.2097	NA
MAP4	ENPP1	DOCETAXEL	AMIFOSTINE	-6.07	-12.2084	NA
CYP1B1	ABCC4	PACLITAXEL	MERCAPTOPURINE	-8.45	-12.2036	NA
ABCC4	ABCC3	SUNITINIB	METHOTREXATE	-1.62	-12.2011	NA
TOP2A	MAP2	MITOXANTRONE	PACLITAXEL	-15.16	-12.1978	NA
MPO	MAP2	CARBOPLATIN	DOCETAXEL	-1.34	-12.1884	NA
TEK	RARG	VANDETANIB	TRETINOIN	6.22	-12.185	NA
RARRES1	ORM2	TRETINOIN	THALIDOMIDE	1.6	-12.1783	NA
SLC31A1	PSMB1	CARBOPLATIN	BORTEZOMIB	-1.69	-12.1781	NA
FDPS	SLC29A2	ZOLEDRONIC ACID	MERCAPTOPURINE	1.78	-12.1765	NA
FLT3	RRM1	SUNITINIB	HYDROXYUREA	2.75	-12.1757	NA
RARRES1	CYP2A13	TRETINOIN	METHOXSALEN	-0.45	-12.1682	NA
RAF1	SLC29A2	SORAFENIB	MERCAPTOPURINE	2.62	-12.168	NA
EPHA2	CYP19A1	DASATINIB	ANASTROZOLE	-1.16	-12.1647	NA
CYP1A1	POLA2	GEFITINIB	DACARBAZINE	8.32	-12.1627	NA
HDAC1	IMPDH2	ROMIDEPSIN	MERCAPTOPURINE	2.62	-12.1603	NA
ABCC4	IMPDH1	METHOTREXATE	MERCAPTOPURINE	-1.15	-12.1603	NA
ABCC1	SLC29A2	VEMURAFENIB	MERCAPTOPURINE	-25.72	-12.1573	NA
FMO3	CRABP1	VANDETANIB	TRETINOIN	6.22	-12.155	NA
POLA2	SLC22A11	DACARBAZINE	METHOTREXATE	-2.49	-12.1532	NA
CYP2D6	RARG	LOMUSTINE	TRETINOIN	-0.36	-12.1488	NA
RET	HPRT1	SORAFENIB	MERCAPTOPURINE	2.62	-12.1475	NA
ATIC	ABCC5	PEMETREXED	MERCAPTOPURINE	-13.82	-12.1472	NA
HDAC6	PSMB5	ROMIDEPSIN	BORTEZOMIB	5.04	-12.1469	NA
HDAC1	FDX1	ROMIDEPSIN	MITOTANE	0.84	-12.1465	NA
GSTP1	RXRG	CHLORAMBUCIL	TRETINOIN	-5.72	-12.1411	NA
CYP19A1	SLCO1C1	PACLITAXEL	METHOTREXATE	-0.48	-12.1354	NA
CYP1A1	BCL2	DACARBAZINE	PACLITAXEL	-9.98	-12.1336	NA
SLCO1A2	CYP1A1	CHLORAMBUCIL	TRETINOIN	-5.72	-12.1315	NA
ESR1	RARRES1	RALOXIFENE	TRETINOIN	-1.37	-12.1258	NA
BCL2	SLC22A11	PACLITAXEL	METHOTREXATE	-0.48	-12.1242	NA
ORM1	RARG	VISMODEGIB	TRETINOIN	0.01	-12.1235	NA
FMO3	SLC22A1	VANDETANIB	IMATINIB	5.88	-12.1232	NA
TNF	AKT1	THALIDOMIDE	ARSENIC TRIOXIDE	-0.37	-12.1229	NA
SLCO1A2	SLC22A11	CHLORAMBUCIL	METHOTREXATE	0.72	-12.1221	NA
ALK	RET	CRIZOTINIB	SORAFENIB	-3.04	-12.1019	NA
PTK6	MAP4	VANDETANIB	DOCETAXEL	13.92	-12.0972	NA
RARG	BRAF	TRETINOIN	SORAFENIB	6.15	-12.096	NA
FMO1	ORM2	VANDETANIB	THALIDOMIDE	9.77	-12.0957	NA
ALK	HPRT1	CRIZOTINIB	MERCAPTOPURINE	-20.41	-12.0904	NA
FMO1	CYP2A13	VANDETANIB	METHOXSALEN	4.44	-12.0857	NA
CYP2C9	RARG	GEFITINIB	TRETINOIN	1.91	-12.083	NA
FDPS	PSMB5	ZOLEDRONIC ACID	BORTEZOMIB	7.16	-12.0809	NA
GSTP1	PSMB1	CHLORAMBUCIL	BORTEZOMIB	-6.46	-12.0803	NA
FLT3	CYP1A1	SORAFENIB	METHOXSALEN	-5.76	-12.076	NA
RAF1	PSMB5	SORAFENIB	BORTEZOMIB	-3.27	-12.0724	NA
KDR	TNF	SORAFENIB	THALIDOMIDE	-1.73	-12.0702	NA
FLT3	SLC22A11	SUNITINIB	METHOTREXATE	-1.62	-12.0665	NA
SULT2A1	TNF	ABIRATERONE	THALIDOMIDE	12.85	-12.0655	NA
PDGFRB	HDAC1	IMATINIB	ROMIDEPSIN	2.94	-12.0636	NA
ABCC1	PSMB5	DOCETAXEL	BORTEZOMIB	-6.61	-12.0617	NA
PDPK1	HDAC1	CELECOXIB	ROMIDEPSIN	-0.1	-12.0614	NA
RARG	GSR	TRETINOIN	CARMUSTINE	5.32	-12.0482	NA
FMO1	ESR1	VANDETANIB	FULVESTRANT	2.64	-12.0433	NA
ATP7A	HDAC1	CARBOPLATIN	ROMIDEPSIN	6.08	-12.0415	NA
JAK1	FMO3	RUXOLITINIB	VANDETANIB	7.92	-12.0388	NA
RET	HDAC6	IMATINIB	ROMIDEPSIN	2.94	-12.0368	NA
RRM1	FPGS	HYDROXYUREA	PRALATREXATE	-2.07	-12.0366	NA
CYP19A1	ABL2	EXEMESTANE	DASATINIB	0.33	-12.0324	NA
SLC31A1	CYP2B6	CARBOPLATIN	CYCLOPHOSPHAMIDE	-2.56	-12.031	NA
PTGS2	EGFR	CELECOXIB	LAPATINIB	-4.9	-12.0302	NA
HDAC6	HPRT1	ROMIDEPSIN	MERCAPTOPURINE	2.62	-12.0252	NA
SLC31A1	FGFR2	CARBOPLATIN	THALIDOMIDE	1.61	-12.0245	NA
RARG	ALPL	TRETINOIN	AMIFOSTINE	1.54	-12.0205	NA
FMO1	CRABP2	VANDETANIB	TRETINOIN	6.22	-12.0085	NA
MAP2	TLR8	DOCETAXEL	IMIQUIMOD	-3.09	-12.0079	NA
SMO	HDAC1	VISMODEGIB	ROMIDEPSIN	-10.66	-12.0039	NA
CYP1B1	RRM1	DASATINIB	HYDROXYUREA	-4.41	-11.992	NA
RRM1	ABCC3	HYDROXYUREA	METHOTREXATE	1.42	-11.9895	NA
RARRES1	NTRK1	TRETINOIN	IMATINIB	-1.31	-11.9826	NA
JAK2	POLA2	RUXOLITINIB	DACARBAZINE	3.02	-11.9804	NA
ALK	HDAC6	CRIZOTINIB	ROMIDEPSIN	-5.52	-11.9797	NA
DHFR	MAP2	PEMETREXED	PACLITAXEL	-13.41	-11.9766	NA
PDGFRA	SLC29A2	SUNITINIB	MERCAPTOPURINE	2.62	-11.9736	NA
FLT1	CYP1A2	SUNITINIB	CARMUSTINE	-9.54	-11.9715	NA
RET	FDPS	IMATINIB	ZOLEDRONIC ACID	0.52	-11.9708	NA
EGFR	IMPDH2	VANDETANIB	MERCAPTOPURINE	-21.8	-11.9682	NA
SLC22A2	HDAC1	IMATINIB	ROMIDEPSIN	2.94	-11.9652	NA
PTGS2	ABCC4	LENALIDOMIDE	MERCAPTOPURINE	-18.74	-11.9647	NA
CYP19A1	MTHFR	PACLITAXEL	METHOTREXATE	-0.48	-11.9644	NA
PGD	RARRES1	METHOTREXATE	TRETINOIN	3.97	-11.9641	NA
RET	RAF1	IMATINIB	SORAFENIB	-2.27	-11.9623	NA
FDPS	HPRT1	ZOLEDRONIC ACID	MERCAPTOPURINE	1.78	-11.9593	NA
EGFR	FDX1	LAPATINIB	MITOTANE	1.15	-11.9544	NA
SLC31A1	BLMH	CARBOPLATIN	BLEOMYCIN	-4.62	-11.9533	NA
RET	ABCC1	IMATINIB	ZOLEDRONIC ACID	0.52	-11.9516	NA
JAK2	BCL2	RUXOLITINIB	DOCETAXEL	11.56	-11.9514	NA
RAF1	HPRT1	SORAFENIB	MERCAPTOPURINE	2.62	-11.9507	NA
CDH5	HDAC1	LENALIDOMIDE	ROMIDEPSIN	4.09	-11.9505	NA
JAK2	SLCO1A2	RUXOLITINIB	METHOTREXATE	-7.26	-11.9493	NA
RRM1	IMPDH1	HYDROXYUREA	MERCAPTOPURINE	3.64	-11.9486	NA
ABCC1	HPRT1	VEMURAFENIB	MERCAPTOPURINE	-25.72	-11.9401	NA
FLT1	TNFSF11	AXITINIB	LENALIDOMIDE	5.54	-11.9374	NA
FPGS	CYP1A1	PRALATREXATE	METHOXSALEN	-9.38	-11.9369	NA
CYP2B6	GSTP1	THIOTEPA	BUSULFAN	-3.71	-11.9332	NA
SLC31A1	NR1I2	CARBOPLATIN	DOCETAXEL	-1.34	-11.9293	NA
FPGS	SLC22A11	PRALATREXATE	METHOTREXATE	3.24	-11.9275	NA
CYP2C8	CYP1A2	NILOTINIB	IMIQUIMOD	-10.91	-11.9269	NA
GSTP1	FGFR2	CHLORAMBUCIL	THALIDOMIDE	-4.68	-11.9266	NA
FGFR1	SLC29A2	SORAFENIB	MERCAPTOPURINE	2.62	-11.922	NA
RARG	AKT1	TRETINOIN	ARSENIC TRIOXIDE	3.8	-11.9206	NA
ALK	FDPS	CRIZOTINIB	ZOLEDRONIC ACID	17.61	-11.9137	NA
MET	TNF	CRIZOTINIB	THALIDOMIDE	5.26	-11.9105	NA
HDAC1	IKBKB	ROMIDEPSIN	ARSENIC TRIOXIDE	-1.59	-11.9072	NA
ALK	RAF1	CRIZOTINIB	SORAFENIB	-3.04	-11.9052	NA
ABCC4	IMPDH2	METHOTREXATE	MERCAPTOPURINE	-1.15	-11.9028	NA
FMO1	NTRK1	VANDETANIB	IMATINIB	5.88	-11.9001	NA
CYP3A4	HDAC1	TEMOZOLOMIDE	ROMIDEPSIN	-1.09	-11.8986	NA
POLA2	EPHA2	DACARBAZINE	DASATINIB	0.03	-11.8961	NA
ALK	ABCC1	CRIZOTINIB	METHOTREXATE	-9.8	-11.8945	NA
JAK2	FLT3	RUXOLITINIB	SORAFENIB	2.15	-11.8937	NA
SLC31A2	HDAC1	CARBOPLATIN	ROMIDEPSIN	6.08	-11.893	NA
CYP2C8	TNFSF11	RALOXIFENE	LENALIDOMIDE	2.46	-11.8928	NA
CYP1B1	CYP1A1	PACLITAXEL	METHOXSALEN	-8.94	-11.8922	NA
PGR	RARRES1	MEGESTROL ACETATE	TRETINOIN	2.23	-11.8919	NA
CYP1A1	ABCC3	ROMIDEPSIN	METHOTREXATE	-3.81	-11.8897	NA
FDX1	ABCC4	MITOTANE	METHOTREXATE	3.01	-11.8889	NA
CYP2E1	HDAC1	MITOXANTRONE	ROMIDEPSIN	0.12	-11.8863	NA
CYP1B1	SLC22A11	MITOXANTRONE	METHOTREXATE	-3.78	-11.8828	NA
FMO1	PGD	VANDETANIB	METHOTREXATE	-6.23	-11.8816	NA
PDGFRA	PSMB5	SUNITINIB	BORTEZOMIB	-3.05	-11.878	NA
SHBG	SLC29A2	MITOTANE	MERCAPTOPURINE	3.31	-11.8768	NA
ATP7B	HDAC1	CARBOPLATIN	ROMIDEPSIN	6.08	-11.8718	NA
PDGFRB	EGFR	IMATINIB	LAPATINIB	0.42	-11.8715	NA
PDPK1	EGFR	CELECOXIB	LAPATINIB	-4.9	-11.8693	NA
RARG	KDR	TRETINOIN	SUNITINIB	-1.1	-11.868	NA
BCL2	EPHA2	DOCETAXEL	DASATINIB	-0.8	-11.867	NA
POLA2	SLCO1C1	DACARBAZINE	METHOTREXATE	-2.49	-11.8668	NA
SLCO1A2	EPHA2	CHLORAMBUCIL	DASATINIB	6.85	-11.865	NA
SULT2A1	RARG	ABIRATERONE	TRETINOIN	3.79	-11.8632	NA
CRBN	ABCC5	LENALIDOMIDE	MERCAPTOPURINE	-18.74	-11.8603	NA
SOD1	MAP2	CARBOPLATIN	DOCETAXEL	-1.34	-11.858	NA
GSTP1	BLMH	CARBOPLATIN	BLEOMYCIN	-4.62	-11.8555	NA
GGPS1	SLC29A2	ZOLEDRONIC ACID	MERCAPTOPURINE	1.78	-11.8531	NA
EGFR	ATP7A	GEFITINIB	CARBOPLATIN	0.38	-11.8494	NA
CYP1A1	IMPDH1	DACARBAZINE	MERCAPTOPURINE	-15.86	-11.8489	NA
HDAC6	FDPS	ROMIDEPSIN	ZOLEDRONIC ACID	3.26	-11.8486	NA
FYN	ABCC5	DASATINIB	MERCAPTOPURINE	13.5	-11.8435	NA
FMO3	LIG1	VANDETANIB	BLEOMYCIN	-7.63	-11.8423	NA
HDAC6	RAF1	ROMIDEPSIN	SORAFENIB	1.02	-11.84	NA
SLC22A11	IMPDH1	METHOTREXATE	MERCAPTOPURINE	-1.15	-11.8395	NA
RARRES1	GSTM1	TRETINOIN	BUSULFAN	1.68	-11.8382	NA
BCL2	SLCO1C1	PACLITAXEL	METHOTREXATE	-0.48	-11.8377	NA
CYP3A5	RARRES1	GEFITINIB	TRETINOIN	1.91	-11.8373	NA
SLCO1A2	SLCO1C1	CHLORAMBUCIL	METHOTREXATE	0.72	-11.8357	NA
FMO3	STAT5B	VANDETANIB	DASATINIB	3.33	-11.8331	NA
NR1I2	GSTP1	PACLITAXEL	BUSULFAN	-3.66	-11.8314	NA
HDAC6	ABCC1	ROMIDEPSIN	METHOTREXATE	-3.81	-11.8293	NA
FGFR1	PSMB5	SORAFENIB	BORTEZOMIB	-3.27	-11.8264	NA
FMO3	MT2A	VANDETANIB	CARBOPLATIN	8.3	-11.8207	NA
LCK	ABCC5	DASATINIB	MERCAPTOPURINE	13.5	-11.8137	NA
EGFR	SMO	VANDETANIB	VISMODEGIB	4	-11.8117	NA
EPHA2	FLT3	DASATINIB	SORAFENIB	4.59	-11.8094	NA
FMO1	PGR	VANDETANIB	MEGESTROL ACETATE	-2.13	-11.8093	NA
FLT1	ORM2	SORAFENIB	THALIDOMIDE	-1.73	-11.8074	NA
PDGFRB	ABCC4	IMATINIB	SUNITINIB	-3.29	-11.806	NA
PDPK1	ABCC4	CELECOXIB	SUNITINIB	-2.05	-11.8039	NA
FLT1	CYP2A13	SORAFENIB	METHOXSALEN	-5.76	-11.7974	NA
HDAC1	ATIC	ROMIDEPSIN	METHOTREXATE	-3.81	-11.7955	NA
ABCC5	JUN	MERCAPTOPURINE	ARSENIC TRIOXIDE	-0.53	-11.7847	NA
ATP7A	ABCC4	CARBOPLATIN	MERCAPTOPURINE	-3.66	-11.7839	NA
SHBG	PSMB5	MITOTANE	BORTEZOMIB	-2.42	-11.7812	NA
FLT3	SLCO1C1	SUNITINIB	METHOTREXATE	-1.62	-11.7801	NA
RAF1	FDPS	SORAFENIB	ZOLEDRONIC ACID	2.82	-11.7741	NA
EGFR	SLC22A2	GEFITINIB	IMATINIB	-1.85	-11.7731	NA
FMO3	ABCB1	VANDETANIB	METHOTREXATE	-6.23	-11.768	NA
PDGFRA	RET	IMATINIB	SORAFENIB	-2.27	-11.7679	NA
ABCC10	TNF	METHOTREXATE	THALIDOMIDE	-4.12	-11.7654	NA
POLA2	ABL2	DACARBAZINE	DASATINIB	0.03	-11.7638	NA
ABCC1	FDPS	MITOXANTRONE	ZOLEDRONIC ACID	-32.85	-11.7634	NA
ORM2	CYP2C8	THALIDOMIDE	CYCLOPHOSPHAMIDE	0.57	-11.7628	NA
CYP1A2	MAP4	DACARBAZINE	PACLITAXEL	-9.98	-11.7614	NA
SLC29A1	ABCC5	PEMETREXED	MERCAPTOPURINE	-13.82	-11.761	NA
SLCO4C1	RARRES1	METHOTREXATE	TRETINOIN	3.97	-11.7585	NA
EGFR	CDH5	VANDETANIB	LENALIDOMIDE	2.77	-11.7584	NA
GGPS1	PSMB5	ZOLEDRONIC ACID	BORTEZOMIB	7.16	-11.7574	NA
PDGFRA	HPRT1	SUNITINIB	MERCAPTOPURINE	2.62	-11.7563	NA
FMO1	GSTM1	VANDETANIB	BUSULFAN	-0.4	-11.7556	NA
FLT1	ESR1	SUNITINIB	FULVESTRANT	1.51	-11.755	NA
RAF1	ABCC1	SORAFENIB	ZOLEDRONIC ACID	2.82	-11.7549	NA
CYP3A5	FMO1	AXITINIB	VANDETANIB	1.21	-11.7548	NA
JAK2	FPGS	RUXOLITINIB	METHOTREXATE	-7.26	-11.7547	NA
PTGS2	RRM1	CELECOXIB	HYDROXYUREA	0.57	-11.753	NA
CYP2A13	CYP2C8	METHOXSALEN	CYCLOPHOSPHAMIDE	-1.1	-11.7528	NA
PTGS1	ABCC5	IMATINIB	MERCAPTOPURINE	4.41	-11.7484	NA
SMO	ABCC4	VISMODEGIB	MERCAPTOPURINE	-23.06	-11.7463	NA
CYP2C18	SLC29A2	TRETINOIN	MERCAPTOPURINE	4.5	-11.7424	NA
BCL2	ABL2	DOCETAXEL	DASATINIB	-0.8	-11.7348	NA
SLCO1A2	ABL2	CHLORAMBUCIL	DASATINIB	6.85	-11.7327	NA
TNFSF11	MAP4	LENALIDOMIDE	PACLITAXEL	-14.79	-11.7273	NA
FLT1	CRABP2	AXITINIB	TRETINOIN	4.12	-11.7202	NA
RET	FGFR1	IMATINIB	SORAFENIB	-2.27	-11.7163	NA
EGFR	IKBKB	LAPATINIB	ARSENIC TRIOXIDE	-1.2	-11.7151	NA
RARRES1	AOX1	TRETINOIN	ALLOPURINOL	-2.52	-11.7129	NA
ALK	PDGFRA	CRIZOTINIB	IMATINIB	3.08	-11.7108	NA
CYP2C8	ESR1	CELECOXIB	FULVESTRANT	-1.95	-11.7104	NA
JAK2	CYP1B1	RUXOLITINIB	ARSENIC TRIOXIDE	2.61	-11.71	NA
MET	RARG	CRIZOTINIB	TRETINOIN	3.98	-11.7082	NA
SLC22A2	ABCC4	IMATINIB	SUNITINIB	-3.29	-11.7077	NA
MAP2	ERBB2	PACLITAXEL	LAPATINIB	13	-11.7076	NA
JAK2	ABCC3	RUXOLITINIB	METHOTREXATE	-7.26	-11.7075	NA
CYP3A4	EGFR	CELECOXIB	LAPATINIB	-4.9	-11.7064	NA
ALDH1A2	MAP2	TRETINOIN	DOCETAXEL	11.45	-11.7063	NA
FGFR1	HPRT1	SORAFENIB	MERCAPTOPURINE	2.62	-11.7048	NA
SLC31A2	EGFR	CARBOPLATIN	LAPATINIB	-2.75	-11.7009	NA
POLA2	MTHFR	DACARBAZINE	METHOTREXATE	-2.49	-11.6958	NA
ABCB11	MAP2	PACLITAXEL	DOCETAXEL	-2.11	-11.6951	NA
CYP2E1	EGFR	MITOXANTRONE	LAPATINIB	2.37	-11.6942	NA
CDH5	ABCC4	LENALIDOMIDE	MERCAPTOPURINE	-18.74	-11.693	NA
RRM1	IMPDH2	HYDROXYUREA	MERCAPTOPURINE	3.64	-11.6911	NA
MAP2	MAPT	PACLITAXEL	DOCETAXEL	-2.11	-11.6868	NA
[truncated: 12,068 more rows]
